# Supplementary material for: Mammary-specific expression of Trim24 establishes a mouse model of human metaplastic breast cancer
Source: Nat Commun. 2021 Sep 10;12:5389. doi: 10.1038/s41467-021-25650-z (PMC8433435; doi:10.1038/s41467-021-25650-z)
Supplement: Supplementary file 14 — Source Data [file 41467_2021_25650_MOESM14_ESM.zip]

Archive with 29 entries (26 files):
- Source Data/
- Source Data/Figure 1.xlsx
- __MACOSX/
- __MACOSX/Source Data/
- __MACOSX/Source Data/._Figure 1.xlsx
- Source Data/Figure 2.xlsx
- Source Data/Figure 3.xlsx
- Source Data/Figure 4.xlsx
- __MACOSX/Source Data/._Figure 4.xlsx
- Source Data/Figure 5.xlsx
- __MACOSX/Source Data/._Figure 5.xlsx
- Source Data/Figure 5SE-1.tif
- __MACOSX/Source Data/._Figure 5SE-1.tif
- Source Data/Figure 5SE-2.tif
- __MACOSX/Source Data/._Figure 5SE-2.tif
- Source Data/Figure 5SE-3.tif
- __MACOSX/Source Data/._Figure 5SE-3.tif
- Source Data/Figure 6.xlsx
- __MACOSX/Source Data/._Figure 6.xlsx
- Source Data/Figure 7.xlsx
- __MACOSX/Source Data/._Figure 7.xlsx
- Source Data/FigureS4D.xlsx
- __MACOSX/Source Data/._FigureS4D.xlsx
- Source Data/WB_figS1d_bactin.jpg
- __MACOSX/Source Data/._WB_figS1d_bactin.jpg
- Source Data/WB_figS1d_FLAG.tiff
- __MACOSX/Source Data/._WB_figS1d_FLAG.tiff
- Source Data/WB_figS1d_TRIM24.tiff
- __MACOSX/Source Data/._WB_figS1d_TRIM24.tiff
