# Supplementary material for: Mammary-specific expression of Trim24 establishes a mouse model of human metaplastic breast cancer
Source: Nat Commun. 2021 Sep 10;12:5389. doi: 10.1038/s41467-021-25650-z (PMC8433435; doi:10.1038/s41467-021-25650-z)
Supplement: Supplementary file 14 — Source Data [file 41467_2021_25650_MOESM14_ESM.zip › Source Data/Figure 1.xlsx]

## Sheet: Fig. 1B
Figure 1B
	MMTV-CreTg/0				Trim24COE
Branching	46	63	40	55	118	87	116	125

## Sheet: Fig. 1C
Figure 1C
	Days of Tumor Free Survival	p53+/+;FL+;Cre+	Cre+	FVB(FL)
64	390	1
89	390	1
119	180	0
120	180	0
121	48	0
122	180	0
494	141	0
497	141	0
567	330	1
568	330	0
626	108	0
629	250	1
630	300	1
631	300	0
632	104	0
633	104	0
634	300	0
635	104	0
728	411	1
779	330	1
801	0	1
897	570	1
1780	630	0
1781	630	1
2449	630	0
2451	392	0
2642	261	1
2853	346	0
2882	540	1
2889	90	0
3955	570	1
3956	570	1
1780 (821)	371	0
2294 (821)	270	0
2407 (821)	416	0
301 (821)	180	0
304 (821)	117	0
63	190	1
894	155	1
133	350		0
173	300		0
2260 (821)	400		0
2408 (821)	416		0
2641 (821)	400		0
270	250		0
302 (821)	200		0
65	190		0
3315	384			0
3233	639			0
3159	533			0
3311	533			0
219-8	311		1
627-4	321	1
823	450		1
cre 049	390		0
cre -0151	390		0
cre -0152	390		0
cre -0153	390		0
cre -0154	390		0
cre -0155	390		0
cre 86	390		0
cre 746	390		0
cre 0222	390		0
cre 0221	390		0
3003	730		0
3004	730		0
969691 - 2	730		0
Cre -055a	455		0
173	395		0
crea17m	510		0
creb16m	480		0
