# Supplementary material for: Mammary-specific expression of Trim24 establishes a mouse model of human metaplastic breast cancer
Source: Nat Commun. 2021 Sep 10;12:5389. doi: 10.1038/s41467-021-25650-z (PMC8433435; doi:10.1038/s41467-021-25650-z)
Supplement: Supplementary file 14 — Source Data [file 41467_2021_25650_MOESM14_ESM.zip › Source Data/Figure 2.xlsx]

## Sheet: Fig. 2E
Figure 2E
Survival	Nuc High Cyt High	Nuc High Cyt Low	Nuc Low Cyt High	Nuc Low Cyt Low
348	1
522	1
1382	1
1825	0
1825		0
659		1
588		1
1825		0
312		1
1065		1
794			1
529			1
1825			0
1825			0
1825			0
1825			0
1286			1
1825			0
489			1
1825			0
1825			0
1825			0
1357			1
1825			0
1825			0
1825			0
1825			0
1825				0
1825				0
519				1
170				1
1825				0
1825				0
995				0
1825				0
1825				0
1825				0
801				1
1825				0
338				1
1825				0
1825				0
1825				0
1029				0
568				1
