# Supplementary material for: Mammary-specific expression of Trim24 establishes a mouse model of human metaplastic breast cancer
Source: Nat Commun. 2021 Sep 10;12:5389. doi: 10.1038/s41467-021-25650-z (PMC8433435; doi:10.1038/s41467-021-25650-z)
Supplement: Supplementary file 14 — Source Data [file 41467_2021_25650_MOESM14_ESM.zip › Source Data/Figure 3.xlsx]

## Sheet: Fig. S3B
Figure S3B
	RNA-Seq	2735	3956	89	567	64	897
TRP53	-0.433986	4.71565	4.20039	0.665203	0.675517	0.436072	1.8124
TRIM24	-0.268946	3.35928	0.841702	5.68275	1.61747	1.08098	11.743
ALDH1A1	-5.48205	0.254815	0.041704	0.738775	0.0992581	0.0238289	0.11197
LGALS1	2.15931	247.631	306.614	191.019	543.859	360.619	8750.95
Mif	1.70474	66.7235	36.5692	85.3983	61.6629	68.9338	522.852
VTCN1	-2.63562	0.805161	0	3.50196	0.244877	0.0719255	0.0251641
CDKN2a	6.37571	9.91262	5.69705	7.59117	39.1635	33.0205	175.057
Vim	1.29694	3.77736	3.69623	5.88993	22.3511	12.6397	122.968
Sncg	-5.13322	0.199098	0.00537684	0.3317	0.0838407	0.00985973	0.0914242
LTK	-3.30511	0.00786521	0.00671955	0.0428467	0.00218957	0.00251021	0.124117
CDH1	-0.944299	7.53459	2.95539	6.48284	0.653114	0.112473	0.207725
FN1	5.33142	48.3595	174.238	34.86	55.7394	171.545	640.84
Syt9	-5.33667	0.0207734	0.00138808	0.0626738	0.00049477	0.00039234	0.149555

## Sheet: Fig. 3C
Figure 3C
	Pathway
Notch Signaling	1.19376
Wnt beta-Catenin Signaling	1.24402
DNA Repair	1.24402
Hedgehog Signaling	1.24402
KRas Signaling Up	1.24402
E2F Targets	1.24402
G2M Checkpoint	1.24402
MYC Targets V1	1.29433
mTORC1 Signaling	1.38341
Allograft Rejection	1.54612
Angiogenesis	1.82413
KRas Signaling DN	1.82413
EMT	1.82413
Glycolysis	4.32412

## Sheet: Fig. 3A
Figure 3A
Gene Name	nlog10 FDR	nlog2 Fold Change
Ccr1	48.0506	4.44011
Hmgcs2	41.7954	-7.13784
Msr1	29.9862	4.74028
Calca	27.8979	-7.95255
Spp1	26.6651	5.5776
Clec5a	24.1416	4.14758
Proc	23.96	-4.00186
Cd300lg	23.9237	-4.0267
Cry2	23.8954	-2.29433
Abcc8	22.8878	-5.35701
Nxf7	22.4066	-6.00165
Ms4a6d	22.4066	3.96487
Esr1	20.3728	-2.8016
Inhba	19.7829	4.92989
Tnfrsf23	19.5095	5.04144
Nt5dc2	19.4385	4.05437
Tfap2b	19.2299	-5.50394
AA467197	19.1197	4.78953
Dkkl1	18.534	-4.51013
Mmp10	17.8091	7.17135
Trem1	17.7851	4.96685
Pla2g7	17.7841	2.99384
Zfp979	17.6058	-3.13042
Gzme	17.383	6.89049
Ube2c	17.0906	3.00642
Apof	16.941	-6.06672
C1qtnf3	16.9118	5.827
Galnt6	16.5692	2.5713
Gm32014	15.6521	-3.86826
Timp1	15.6521	5.23596
Igkv1-122	15.3908	-6.8219
Cbs	15.3409	-4.03211
Fgfr2	14.9275	-4.05323
Heph	14.6327	-4.10587
Carmil3	14.4436	-3.21478
Fn1	14.37	5.04325
Sntg2	14.2381	-3.98179
S100a9	14.2195	5.44035
Inmt	14.2195	-5.46822
Cpeb3	14.1239	-2.27027
Agtr1a	14.0448	-4.12089
Wscd2	14.0448	-4.01014
1500026H17Rik	13.9561	-3.42461
Amtn	13.9112	-6.86471
Etv4	13.8665	2.95191
Pgam1	13.8634	2.18425
Lrrc15	13.7804	5.26921
Spock2	13.736	-4.67789
Bmp3	13.736	-4.83667
Pthlh	13.7284	3.79755
Npl	13.7273	3.77065
Rbp7	13.5959	-3.60894
Clec4n	13.5382	4.40493
Npr1	13.338	-2.56304
Synpo2	13.3075	-3.95855
Mmp13	13.2439	6.41237
Apol9b	13.2439	4.00492
S100a8	13.1865	5.69126
P2ry13	13.1849	3.48158
Igf2bp2	13.1849	3.5574
Ptprb	13.156	-2.66513
Slc16a3	13.136	4.10613
Igkv8-27	12.9259	-5.4798
Olfml3	12.9259	3.52717
Apol9a	12.877	3.69164
Panx2	12.8344	-3.73665
Gm5150	12.7818	3.79099
Rab31	12.7508	2.95244
Ctss	12.7147	3.01518
Tox3	12.6797	-4.73189
Crlf1	12.534	4.94
Gdnf	12.4116	4.901
Mlkl	12.4116	1.95198
Cenpa	12.3156	2.71008
C1qtnf9	12.3156	-3.67571
Edil3	12.2981	3.30996
Btnl9	12.2106	-3.5093
Pfkfb3	12.1864	-2.49721
Fgd3	12.041	2.04991
Cd300lf	12.0266	3.59926
Myh11	11.9712	-6.22459
Cd36	11.9544	-4.51009
A030001D20Rik	11.8864	-2.24632
Ctsc	11.8859	2.3737
Phkb	11.8534	-1.19386
Hsdl2	11.8182	-2.213
Txnip	11.8159	-3.10717
Tmem56	11.7244	-4.7883
Prelid1	11.5592	1.80756
Cd300c2	11.5325	2.70511
Mfsd6l	11.5027	-2.98923
Ccr5	11.4929	3.10476
Cdkn2a	11.4827	5.73932
Lmx1b	11.4649	-4.6013
Tnc	11.4561	5.19702
Gm13736	11.4153	5.77275
Tmem121	11.4038	4.55532
Svip	11.4038	-2.77547
Tcf7l2	11.3777	-2.15892
Syt3	11.376	-2.54537
Wfdc12	11.3672	-6.64419
Cd33	11.3568	2.55843
Tlr13	11.3432	3.5011
Pkm	11.2912	2.64856
Col8a1	11.2826	3.55883
Pnpla8	11.1896	-1.10616
Plce1	11.1886	-3.22697
Gldc	11.188	-3.32703
Adcy5	11.1769	-3.61882
P4ha1	11.1633	2.64487
Sez6l	11.1537	-4.32899
Ccdc148	11.1308	-2.08218
Zbtb16	11.1168	-4.87638
Egflam	11.0799	-2.58595
Entpd8	11.049	-6.0016
Hmga2	11.0327	6.47931
Igkv12-46	11.0294	-3.66415
Adra2c	11.0087	-5.51973
Chst1	10.9943	-2.61353
Lrrc3	10.9584	-3.33187
Mtap	10.9489	2.5528
Tmprss6	10.9489	-5.52786
C130074G19Rik	10.9455	-3.05787
Gulo	10.8591	-4.62142
Gatm	10.826	3.62953
Cbx7	10.7762	-2.81557
Emilin1	10.7762	3.55196
Cyp4b1	10.72	-4.04038
Fam111a	10.7065	2.24686
Abca8a	10.6606	-2.76775
Kcna5	10.6094	-3.13247
Sult1a1	10.5763	-4.30348
P4ha3	10.4596	4.13801
Lifr	10.4299	-2.30276
Scn7a	10.4038	-3.71402
Igkv4-68	10.3581	-3.27771
Sirpb1c	10.3427	3.96852
Sidt1	10.279	-4.82575
Myrip	10.2483	-3.83192
Cxcl5	10.2029	5.82548
Fry	10.2029	-2.79389
Birc5	10.1856	2.97001
Col12a1	10.1821	4.45258
Pilra	10.168	3.42886
Esrrb	10.1449	-5.30088
Tmem200c	10.1249	-5.95633
Cpe	10.1128	3.4411
Tnfrsf9	10.0876	4.47502
Gsap	9.97801	1.87037
Erbb4	9.974	-5.01475
Ms4a6c	9.95893	2.73464
Sox17	9.93409	-2.6506
Igkv4-63	9.87847	-5.71038
Sema3g	9.85987	-2.98915
Cacnb4	9.85153	-3.10003
Cited1	9.85075	-4.52538
Ecm1	9.84471	3.11636
Ankrd1	9.82842	5.57112
Gm16485	9.81209	-3.94382
Kcne3	9.78778	3.21401
C130021I20Rik	9.77967	-4.2192
Scimp	9.76687	2.90592
Unc5b	9.76633	2.38895
Fam178b	9.74983	-2.1797
Grik3	9.74195	-4.73113
Shisa7	9.74195	-5.05812
Rasgrf2	9.71345	-3.37597
Pdzd2	9.62155	-2.93439
Prr11	9.55853	2.24641
Dnaic1	9.55555	-3.04424
Fcgr2b	9.55109	3.91001
Il9r	9.55109	-3.34559
Shd	9.54066	-3.16116
Adam8	9.52366	3.22786
Bex4	9.45647	-5.41182
Pgk1	9.39375	2.8039
Pgs1	9.38453	1.6613
Slc35f3	9.38234	-5.1592
Plekhd1	9.38168	-3.81358
BC067074	9.37702	-3.01265
Mgll	9.31615	-3.61775
Gm14005	9.28926	2.99463
Nes	9.2792	3.42584
Gm13003	9.2732	-4.11635
Bmp1	9.20827	3.05408
Spdef	9.17295	-3.42814
Ankrd24	9.1609	-1.82024
Fcgr1	9.15176	3.76319
Scnn1a	9.13599	-3.57356
Dio3	9.12755	5.38994
Lair1	9.10211	2.02886
Rflna	9.05889	3.02544
Osbpl1a	9.00812	-1.24945
Tmem88b	8.96133	-4.54464
Casp3	8.92989	2.08874
Tbx3os2	8.91943	-3.92862
Lims2	8.88912	-3.72929
Cyp2e1	8.87426	-5.918
Tox2	8.84689	-3.85898
Ighv5-17	8.81721	-5.23642
Stfa2l1	8.81721	5.59364
Gzmg	8.73445	6.36828
Cldn15	8.72538	-3.31082
Dnajc12	8.7068	-2.16839
Ms4a4a	8.6855	3.36694
Meox2	8.61683	-2.53978
Prkg2	8.57243	5.36521
Apln	8.56034	3.20066
Ccnf	8.54526	2.23101
Plk1	8.53578	2.78474
Mpz	8.53578	-4.35718
Drp2	8.48896	-3.63015
Entpd2	8.47488	-2.7008
Pard3b	8.4722	-2.68361
Epas1	8.46278	-2.39891
Maob	8.46278	-3.11903
Fmo2	8.45998	-4.22663
Dpyd	8.45889	-4.15499
Retnlg	8.38939	4.37035
1810010D01Rik	8.37573	-4.35048
Wincr1	8.3535	5.81688
Sept5	8.30713	2.29167
Olfr1033	8.29862	-3.44763
Fcer2a	8.29709	-3.28931
Upp1	8.29471	2.78761
Basp1	8.27841	2.16675
Car7	8.27591	-2.93424
Gfra3	8.26507	-3.84022
Zswim5	8.24328	-3.67742
Cep55	8.19093	2.44311
Zpbp	8.17123	-2.32715
Ehhadh	8.16344	-2.45431
Nkain1	8.16082	3.33428
Pstpip1	8.16067	2.57233
Ighd	8.11846	-3.63533
Adamts14	8.11725	3.85013
Plekha6	8.11255	-3.23818
Gapdh	8.10803	1.81428
C130050O18Rik	8.10256	2.8095
Nap1l3	8.10117	-3.66583
Gzmd	8.09932	5.69115
Tubb4a	8.07303	-2.15788
Pimreg	8.05575	2.84925
Otulinl	8.0197	2.49002
Efna4	8.0197	1.63113
Igkv9-120	8.00774	-4.72991
Klhl29	7.9882	-3.6551
Grem1	7.98503	5.54487
Prkn	7.96989	-3.30914
Rbpj-ps3	7.93302	3.68315
Hyal3	7.92865	-2.18299
Mpeg1	7.92538	2.12397
2810032G03Rik	7.86434	-2.60065
Timp4	7.84153	-5.53235
Ncf2	7.84153	2.61971
Narf	7.84084	1.34834
Cdkn2b	7.77217	3.77292
Irx4	7.76741	-4.89066
Kcnd2	7.76047	-5.53085
Msx2	7.72074	-3.48787
Saa3	7.69971	4.60561
Gucy1a1	7.68681	-2.74123
Tfec	7.66855	3.22372
Apobr	7.66729	2.34265
Gzmc	7.64166	4.64203
Wnt7b	7.63012	3.65619
Capn8	7.63012	-3.60792
Deptor	7.62377	-2.34383
Spns3	7.62113	-3.08542
Nfia	7.60817	-2.64859
Dlc1	7.58245	-1.93803
Tacc3	7.56736	2.2701
Frem2	7.56545	-3.83749
BC030870	7.55137	-4.68803
Tph1	7.54296	-5.33148
Adrb1	7.5331	-3.27323
Cdk1	7.51293	2.84967
Cytl1	7.51221	-5.05969
Bbs12	7.49801	1.49607
Foxo1	7.4924	-1.66609
Map3k1	7.49098	-2.08323
Gm525	7.46542	-4.03629
Slc16a5	7.45029	-4.06538
Prrx2	7.4444	3.07531
Kcnh7	7.42419	-2.71356
Gprasp2	7.42088	-4.10377
Plcxd1	7.42088	-2.69955
Paqr6	7.42088	-3.71923
Gm6560	7.42088	2.01957
Ccl19	7.42043	-4.96712
Pgr	7.4093	-3.74773
Gm45091	7.39906	-2.74134
Lgals4	7.39764	-3.24087
Cx3cr1	7.39123	3.53064
Gpr39	7.38445	4.97175
Soat1	7.38249	2.32306
Rnf208	7.36034	-3.37182
Slc39a8	7.32081	-2.01126
Synm	7.31314	-3.30623
Gm30613	7.30478	-5.43618
Hdac11	7.30293	-2.61617
Rwdd3	7.29716	-1.45573
Prl2c3	7.2914	5.70052
Ddah1	7.28897	3.31539
4930539E08Rik	7.28763	-3.82369
Akr1b8	7.28763	2.53464
Fosb	7.27767	-5.94464
Gnai1	7.27114	-3.79036
Ttc6	7.23573	-4.69059
Stat5a	7.23114	-2.37907
Serpina1b	7.22921	-3.23209
Hpcal4	7.22532	-5.13859
Retn	7.19819	-5.79272
Anln	7.19819	2.77316
Ctxn1	7.19248	3.1302
Emilin2	7.19232	2.67494
Gm12873	7.18915	-4.97794
Mthfd1l	7.18058	2.49069
Tnfrsf26	7.17642	2.66155
Gpr37l1	7.15464	-3.35044
Popdc2	7.13611	-3.34996
Gm15473	7.11247	5.05641
Igsf6	7.10593	1.87946
Ankrd37	7.10037	2.73185
D630003M21Rik	7.10037	-2.52218
Gm28286	7.08744	-3.34415
Wnt8a	7.08661	-5.30187
Cd276	7.07865	2.58463
Gpt	7.0778	-3.09828
Prrt1	7.0778	-2.93991
Lgmn	7.04309	2.4419
C2cd4b	7.04309	-6.00971
Trpv1	7.03965	-4.82419
Sirpb1a	7.0073	2.48858
Bak1	7.00336	1.50319
Hepacam2	6.99767	-4.0402
Plod2	6.95449	2.72123
Syt14	6.94062	-3.82912
Cemip	6.93158	3.58374
Prelp	6.92326	-3.6032
Igkv5-39	6.92107	-5.31389
Ppp2r2c	6.89698	-3.43538
Pi4k2b	6.89698	1.82277
Aqp1	6.88172	-2.61482
A830008E24Rik	6.88061	-3.13212
Id4	6.87896	-4.2304
Slc22a5	6.86177	-1.57345
Kcnk16	6.86177	-5.40565
Fabp4	6.85198	-4.52796
Treml2	6.839	2.56561
Rplp0	6.8255	1.46417
Acot2	6.82217	-2.26197
Ccl12	6.82106	3.55771
Tgfbi	6.7744	2.60566
Gdpd3	6.77195	3.65827
Nckap1l	6.76701	2.18054
Mknk2	6.74088	-0.894759
5330417C22Rik	6.71027	-4.07664
Serpine2	6.70807	3.40076
Rtp3	6.70006	-2.82985
Krt71	6.70006	-4.86508
Reps2	6.68571	-2.41344
Slc13a2os	6.65248	-4.27595
Foxd3	6.64502	-4.17809
Anxa3	6.63611	2.76846
Luzp2	6.62647	-4.51555
Pex11a	6.60055	-2.46251
Cyp2j9	6.59872	-3.28748
Ccdc85a	6.59628	-2.75564
Npr3	6.58467	-5.05454
Clic6	6.5744	-4.25615
Muc3a	6.5744	-4.48239
3300005D01Rik	6.5744	4.92936
Fos	6.5744	-4.99731
Tmem171	6.54971	4.38664
Col6a4	6.53325	-3.78191
Dbn1	6.53115	2.86535
Padi4	6.53115	4.17919
Slc27a1	6.5184	-2.06571
5033406O09Rik	6.49834	2.64923
Retsat	6.49068	-1.4858
Gpr35	6.48676	2.59228
Chp2	6.48347	-3.2838
Fxyd5	6.47057	2.76112
Crebl2	6.45212	-1.72294
Shpk	6.45212	-1.91804
Arhgap19	6.45212	1.16733
Gm43136	6.44057	-2.397
Lrrc75b	6.43899	-3.65827
Podnl1	6.43243	4.39706
Mis18a	6.41979	1.56473
Slc7a10	6.41278	-5.55216
Sele	6.41201	-5.58154
Cyp1a1	6.40628	-3.90005
Mrvi1	6.40568	-3.10609
Hid1	6.40475	-2.08602
Zfp683	6.39513	-4.05344
Dbf4	6.37973	2.23022
Dnajc6	6.37659	-3.80122
Arhgap11a	6.36487	1.92691
Gm11695	6.3634	-5.68124
Ntf3	6.34717	-3.22703
Fam184a	6.34665	-3.08436
Pdlim3	6.332	-4.29175
Galnt15	6.32708	-3.34376
Tppp	6.30258	-3.2791
Arrdc2	6.30258	-1.78798
Ablim3	6.28509	-3.24086
Rai2	6.28384	-3.66838
Mylk	6.2674	-3.51951
Fmo3	6.26346	-4.55994
Prg2	6.26142	-4.53493
Il24	6.26142	4.96716
Plekhd1os	6.25936	-4.81536
Fcgr3	6.25489	3.16721
Tmem86a	6.25489	2.21531
Odaph	6.25322	4.73951
Oxtr	6.2522	-4.3068
Sspo	6.25175	-2.84395
Fam83d	6.24514	1.94182
Steap1	6.23669	4.16712
Tmem8b	6.23091	-1.84497
Lpin1	6.22672	-2.56874
Alx4	6.22414	-2.29314
Lep	6.20396	-5.68171
Arg1	6.19472	2.84857
Fads6	6.18983	-2.84267
Prkaa2	6.18415	-3.39287
Itih5	6.18367	-2.99144
Sptlc3	6.17063	-3.85678
Ncf4	6.16787	3.02194
Tmsb10	6.15746	1.97325
Glb1l2	6.15258	-4.78
Capza2	6.15172	4.73193
Kif2c	6.14306	2.2214
Plxna2	6.14306	-1.82178
Vav1	6.13141	1.79927
Igkv6-14	6.12479	-4.37181
Adgrg1	6.12425	-3.22295
Gm13588	6.12212	2.10011
Coro1c	6.09067	2.05973
Cthrc1	6.06057	3.76948
Klra2	6.03805	2.53397
Ppp1r14b	6.01988	2.12587
Tspan11	6.01626	2.96861
Fam49b	6.01044	1.78264
Vsig4	6.00698	3.98955
Aurka	6.00369	2.50879
Htr2b	5.99796	2.15869
Golt1b	5.99445	1.54824
Fgf13	5.98529	-3.58553
Rbm11	5.97527	-2.88648
Rhbdl3	5.96158	-2.92441
Bik	5.95847	-2.15505
6330403K07Rik	5.95847	-3.17271
Sema7a	5.93466	3.38838
Cfl1	5.93366	1.95592
Ccnb2	5.93302	2.49805
Igkv6-25	5.93207	-3.94958
Gm15519	5.92978	-4.39491
Syt8	5.91459	4.03075
C5ar1	5.89675	2.51872
Cds1	5.88967	-1.93998
Glipr1	5.88967	3.2024
Slc5a1	5.88277	-4.26517
Slc1a5	5.88277	-3.10794
Gm11730	5.88251	-3.2267
Lrrc36	5.8802	-3.58782
Zfp423	5.87244	-2.28076
Mgarp	5.87244	3.2968
Kif23	5.87123	2.01038
Gm44751	5.87123	2.50784
Igfbp3	5.86772	3.30002
Cdc25b	5.86739	1.58797
Gm36283	5.86668	-3.01619
Igkv6-13	5.86447	-3.6056
Sec14l4	5.85047	-3.54931
Lpcat2	5.84613	2.59884
Ms4a6b	5.84401	1.9145
Vcan	5.8416	3.74257
Gm21321	5.82444	4.10475
Gm4811	5.79529	2.63175
Tes	5.79407	4.62351
Btnl4	5.78639	-4.01748
Dio3os	5.7844	4.04905
Mmp12	5.77833	3.6643
P2ry12	5.77519	2.51655
Il17b	5.77402	-4.81981
Chfr	5.76896	0.908633
Slc44a4	5.75955	-3.30117
Frmpd1os	5.75701	-4.98567
Sdk2	5.75055	-3.08928
Aldh1a1	5.74571	-4.06625
Cks2	5.74321	2.21106
Gm14002	5.73412	5.65363
Gpr84	5.73017	3.37775
Phyh	5.73002	-2.17747
Plekho1	5.7286	2.34669
Agt	5.72857	-3.91624
Alox8	5.72517	-2.99086
Gpr182	5.71171	-2.97329
Ushbp1	5.70563	-2.56632
Cables1	5.70021	-1.97155
Jaml	5.69195	2.73977
Gad1-ps	5.68696	3.36571
Snai1	5.68097	2.54355
Nrip2	5.67493	-2.02167
Il18rap	5.66989	3.04929
Tmem119	5.66864	2.72419
P4htm	5.66677	-2.50753
Ass1	5.66677	2.81309
Wipf3	5.65544	-3.80176
Arl11	5.64866	3.27043
Slc13a2	5.64514	-3.80984
Rpe65	5.64313	-4.96841
Ccnb1	5.64313	2.69756
Wipi1	5.63807	1.60631
Slc8a2	5.63807	-3.8849
Steap4	5.63599	-2.89348
Tlr8	5.63592	2.69056
Crym	5.634	-4.16075
Stox1	5.62866	-2.35464
Ptprn	5.62442	3.89249
Lamc3	5.61794	-3.10731
Ighv1-53	5.60407	-4.49114
Plp1	5.60402	-2.29087
Me2	5.59619	2.08175
Lpl	5.59419	-4.47773
Trem2	5.58558	3.55061
Mcpt1	5.5743	4.76666
C1qc	5.5667	2.62184
Npas3	5.55044	-2.84595
Selp	5.54671	-4.89523
Barx2	5.53929	-4.12944
Foxa1	5.53484	-3.5531
Nap1l5	5.53137	-4.09967
Prex2	5.50852	-1.83863
Hmga1	5.50261	3.16527
Cldn10	5.50215	-3.58697
Kcnip3	5.49978	-2.32803
Ackr1	5.49978	-4.06558
Ttll7	5.49342	2.76182
Glul	5.48729	-1.86663
Ska1	5.48729	2.31496
Cd68	5.48526	2.22644
Col1a1	5.4781	3.51911
Tmem132d	5.47758	-3.93862
Aoc3	5.47391	-4.07444
Fzd2	5.47391	2.18785
Sgo1	5.47109	2.63688
Arhgap33os	5.46758	-4.06757
Sgo2a	5.46685	2.00682
Igkv14-100	5.43892	-4.41087
F10	5.43673	3.97195
Gm2065	5.43673	-3.36284
Cr2	5.43551	-2.93239
8030451A03Rik	5.43193	3.73873
Ttc28	5.41493	-2.00528
Cdc45	5.41493	2.17008
Tmem165	5.41005	1.36098
Plin4	5.40982	-4.81828
Lxn	5.40946	1.72709
Serpina3c	5.409	-5.06313
Ckap4	5.40669	2.59325
9530014B07Rik	5.4049	-4.42054
Asb6	5.4049	0.889209
Pparg	5.3929	-3.44171
Ncf1	5.38457	2.13243
Bhlhe22	5.37972	3.78233
Gm33424	5.3752	-3.37858
Olfml2b	5.3713	3.62304
Fgr	5.36185	2.04096
Igkv12-44	5.36179	-3.60563
P2ry6	5.35869	3.11222
Cdkn3	5.35553	2.26423
Slfn1	5.34886	2.82699
Gba	5.34654	1.58751
Ddx39	5.34654	1.84509
Abracl	5.34264	1.79778
Tmem182	5.34228	-3.86616
Pclaf	5.34096	2.19778
Rnmt	5.325	1.36083
Esrrg	5.31584	-3.7753
Rbm20	5.30865	-2.65734
Psd2	5.3086	-3.67009
Ccne1	5.30058	2.17568
Rimklb	5.30058	-3.66476
Boc	5.29294	-2.9926
Mmp15	5.29294	-2.86666
Gpr1	5.29123	-3.2142
Usp2	5.26743	-2.38645
Akap8l	5.26743	-1.45305
C1qb	5.26568	2.49152
Tmem130	5.26317	-3.19635
Csf3r	5.24833	3.03706
Esm1	5.24754	2.52174
Nuf2	5.24754	2.10148
Gm44645	5.24693	-2.27365
Tcf15	5.24408	-3.64665
Pyroxd2	5.23358	-1.92348
Hck	5.23358	1.89368
Ulbp1	5.23358	3.10525
4933421O10Rik	5.2253	-2.05995
Slc46a3	5.22166	-1.37719
Hspa1a	5.20492	-4.83078
Kcna6	5.20408	-2.95548
Plpp3	5.2026	-2.01898
Cxcl3	5.19475	4.21755
Cd53	5.19455	2.31232
Gzmf	5.19319	5.21852
Loxl4	5.19061	3.49696
Gm14396	5.18843	-4.77131
Spon2	5.18388	-3.64147
Lsm8	5.17727	4.56024
Wfdc17	5.17727	2.80301
Cdip1	5.17362	-0.699184
Kdelr3	5.17054	3.01619
Il33	5.16573	3.29069
Rtn4rl1	5.16573	-2.87839
Gm43272	5.16072	-3.06824
Ago4	5.15786	-1.37961
Col1a2	5.15691	3.97202
S100a6	5.15322	3.08283
Prr32	5.14851	-4.9179
Tk1	5.13856	1.99777
Kcnf1	5.13656	4.58143
Satb1	5.12972	-2.06502
Adamts16	5.12597	3.87677
Gm12052	5.11959	-3.13259
Gpr3	5.11959	-4.44438
Psmd14	5.11816	1.14661
Tox	5.11722	-3.07454
Il10ra	5.11561	2.07388
2810408I11Rik	5.10908	2.23281
Igkv12-41	5.09687	-3.04
Spef2	5.09095	-3.03672
Phactr2	5.08502	-1.85636
Edn3	5.07574	-3.46502
Slc25a24	5.06753	2.30073
Nalcn	5.06292	-4.0579
Cntn4	5.06056	-3.88413
Sv2c	5.05192	-3.48303
Exo5	5.04985	1.04442
Slc5a6	5.04434	-2.18148
Cdca3	5.04304	1.85954
Serpinb2	5.02796	4.96347
Colec11	5.02443	-2.81596
Loxl3	5.02201	2.17705
Nras	5.01958	1.48588
Gsg1l	5.01853	-3.99165
Ighv1-14	5.01716	-4.26792
Dgki	5.01354	-3.29939
Sncaip	5.01097	-2.26443
Syt9	5.00921	-4.05254
Ostc	5.0016	2.07581
Bglap3	4.99783	-4.38897
Tnfrsf22	4.9926	2.89813
Casp6	4.9926	1.30493
Cenpe	4.9924	2.51324
Plk5	4.99215	-3.28333
Thrb	4.98979	-2.56829
Krt31	4.98564	-4.72633
Gm3739	4.98564	-2.23293
Capg	4.98151	2.23462
Kif22	4.9702	1.94134
Zbtb20	4.96903	-1.91873
Kcna2	4.96512	-3.63138
Isoc1	4.96512	-1.73611
Tacr3	4.96295	-3.68708
Tns1	4.95802	-2.36034
Mex3b	4.95775	1.71636
Sdc1	4.95593	2.8766
Defb50	4.94914	-4.89187
Slitrk4	4.93854	-3.78841
Gpr137b	4.93854	2.28534
Npw	4.93854	-3.82057
Lyz2	4.93854	2.64422
Fgf1	4.93854	-3.69624
Gm2568	4.929	-3.51597
Prokr2	4.92618	3.49951
Gulp1	4.91881	-2.18621
Gm27960	4.9146	4.32416
Cyp24a1	4.91372	-3.95607
Cyyr1	4.90041	-2.88671
Snhg11	4.89506	-4.29341
F8	4.89398	-2.74519
Ank	4.8925	2.3286
Tubb2b	4.8925	2.50735
Fzd4	4.88842	-2.84765
Eno1	4.88775	1.78858
Tmem37	4.88527	2.26147
Tenm2	4.88481	-4.25274
Pdzk1ip1	4.87731	-3.12215
Slc19a3	4.86248	-3.05669
Igkv6-23	4.86212	-3.88665
Mat1a	4.86184	-3.54577
Slc10a6	4.86184	-3.10158
Upk3a	4.85766	-4.68071
Adgrf5	4.85334	-1.55605
C1qtnf6	4.85334	3.21885
Stat5b	4.84474	-1.43486
Acad10	4.84033	-1.58561
Zfp469	4.84033	2.89765
B3galt1	4.83965	-2.05724
Knstrn	4.83014	2.06883
Klhdc9	4.82402	-3.00733
Carmil2	4.81403	-2.02128
Gm10851	4.81029	-2.97875
Atp7b	4.80818	-3.17614
Ly6g6d	4.8078	-2.12765
Lgals3	4.79615	2.21307
Ripply3	4.78557	-1.74275
Arhgap22	4.77637	3.51311
Mrc2	4.77617	3.01256
Mmp9	4.77617	4.15328
Igkv15-103	4.77443	-3.48113
Col18a1	4.77274	2.49913
Cxcr2	4.76531	3.67763
Clca2	4.75202	2.00831
Gkn3	4.74962	-3.67449
Bub1	4.74761	2.37782
Gm45456	4.73995	5.21034
Homer3	4.73638	1.51555
Pink1	4.73385	-1.5145
Prol1	4.73132	-4.0249
Tyrobp	4.7248	2.31547
C1qa	4.72438	2.66755
Gm14137	4.72438	3.1688
Atp6v0d2	4.72284	3.41319
Gm4262	4.71794	2.0641
Ndc80	4.71506	2.55316
Ikzf4	4.71438	-3.24297
Stra6	4.70795	3.46774
Mmp8	4.70378	3.6798
Gm27572	4.70313	-3.11482
Scnn1b	4.70313	-4.50419
Washc5	4.70313	1.47182
Nnat	4.68802	-4.78734
Rhod	4.68092	1.55783
Mtus1	4.67791	-1.4797
Ccl19-ps1	4.67791	-5.01228
Gm15230	4.67464	-4.12264
Zfp36	4.66849	-3.96767
Slc22a3	4.66807	-4.07891
Gm28231	4.66682	4.30691
Gm2115	4.66211	4.14896
Krt28	4.66211	-4.22313
Sept11	4.65155	1.64188
Atp2a3	4.65134	-2.70595
Adat2	4.6512	1.50086
Adamts10	4.64181	-1.31909
Snx5	4.64158	1.11795
Fcrlb	4.64158	3.41235
Sh3bp5	4.64158	-2.49232
Klf9	4.64158	-1.34969
Kcnc2	4.63249	-2.67043
Tspan15	4.63249	-1.94978
Cnn2	4.63025	1.92461
Vwf	4.62953	-2.73981
Atp6v1b2	4.62953	1.56514
Igkv3-1	4.6271	-4.61549
Tsku	4.62553	1.7195
Stc2	4.62446	-2.73086
B3gnt9	4.61407	2.69702
Syt1	4.60301	-3.77616
Igkv13-84	4.60301	-4.51845
D130020L05Rik	4.58745	-1.66459
Fcgbp	4.58745	-4.67064
Kcnq4	4.58695	-2.85453
Spc25	4.584	2.14705
Sncg	4.58145	-4.15282
Rasgef1c	4.58076	-4.24202
Slc20a1	4.5753	1.80273
Ankrd66	4.57434	3.51431
Polr2d	4.57075	1.10865
Arhgef6	4.56819	-1.76807
Ncam1	4.565	2.22982
Gm43595	4.5607	-3.80553
Hoxb2	4.55122	-2.33561
Cstb	4.55085	1.44002
Gata3	4.54155	-2.57545
Cfd	4.53746	-4.69034
Ak4	4.53746	2.12574
Anxa8	4.53746	2.23841
Ms4a7	4.5301	2.99047
St6galnac4	4.5301	1.56941
Krt222	4.52769	-2.41906
Ccdc60	4.52251	-3.98123
BC100530	4.52081	5.12531
Hdx	4.52081	-3.00669
Ntng1	4.51776	-3.53891
Rasd1	4.51678	-3.58983
St7	4.51475	4.04318
Adh1	4.51475	-3.81234
Bst1	4.50794	2.75028
P3h1	4.50309	2.42983
Tppp3	4.50309	-2.4686
Mllt11	4.48823	1.6021
Cpz	4.48823	3.37504
Met	4.48364	3.91327
Nr4a3	4.4836	-4.35332
Clec4d	4.47559	2.83607
Fn3k	4.46834	-3.11068
Ptgr1	4.4656	2.00054
Cybc1	4.45732	1.26312
Igkv3-5	4.45454	-4.34369
Cracr2b	4.45042	-1.97293
Pfdn1	4.44689	1.54412
Smox	4.4459	2.54585
Gpsm2	4.44455	2.04678
Mks1	4.4443	-1.62526
Mir31	4.44034	3.93051
Pdia6	4.44033	1.48706
Daam2	4.43842	-2.07003
Cks1b	4.43775	2.23994
Slc35f6	4.43177	1.23851
Nup37	4.42906	1.48609
Efemp2	4.42906	2.26222
Dusp9	4.41284	2.57352
Txnrd3	4.40171	-1.59556
Sult5a1	4.39531	-2.45115
Gm4864	4.39484	3.11282
Il10	4.39428	-3.09946
Scx	4.39371	3.01119
Aqp2	4.39124	3.51306
Csf1r	4.38436	2.36665
Gm37120	4.38328	-2.01722
Jpt1	4.38158	1.60891
Ech1	4.3761	-1.77843
Pdk3	4.37468	1.84717
Hspd1-ps4	4.36961	-4.75512
Gm7332	4.36746	2.00112
Vsig10l	4.36746	-1.11719
Stk32a	4.36746	-3.04492
Vxn	4.36683	-4.17409
Sik1	4.36683	-3.56924
Lamb1	4.36438	1.72557
Nup43	4.36438	1.34994
Madcam1	4.35877	-3.60945
Slc17a7	4.35514	-1.89759
Tmem255b	4.35514	-2.13668
Gm1667	4.35514	-4.1953
Macrod1	4.35052	-1.53551
Oaf	4.34339	2.49153
2610016A17Rik	4.34154	-4.7836
Adgrl4	4.34154	-1.47865
Tifab	4.34154	3.05648
Gm36377	4.34018	4.39715
Syde2	4.33689	-1.21166
Kcnj11	4.3357	-2.78383
Tmem268	4.33471	1.56473
Gm16168	4.33162	-4.75784
Hcn3	4.3293	-3.06036
Wisp1	4.32866	3.31589
Abcc10	4.32039	-1.41991
Gsc	4.31761	-3.99573
Gm8494	4.31501	2.03251
Mphosph6	4.31466	1.47464
Acsl1	4.31168	-3.01449
Gm3788	4.31121	1.95258
P4ha2	4.30994	2.02941
Palmd	4.29695	-2.18911
Frmd8	4.29396	1.78793
Carmn	4.29293	-2.43399
Stfa2	4.29167	4.41002
Gm15635	4.28314	-2.66262
Aatk	4.28245	-2.17442
Klk6	4.28245	5.20658
Klhdc8b	4.28145	-1.9635
Caskin1	4.27449	-1.90665
Tspan13	4.26918	-1.82943
Ptgs1	4.26519	1.80789
Dhrs3	4.26221	-1.35219
Loxl2	4.25718	3.13774
Tmem167	4.25705	1.34165
Gm13446	4.25216	-3.10496
Rpp30	4.24848	1.41935
Ptn	4.24663	-2.72111
Fhl3	4.24015	2.0107
Gusb	4.2339	1.79611
Aqp7	4.22789	-4.19467
Bloc1s2	4.22772	1.68965
Enpep	4.22233	-3.13035
Penk	4.22218	-2.50181
Uxs1	4.22056	1.64589
Khk	4.21707	-1.4879
Ranbp1	4.21661	1.50574
Ptprd	4.21344	-2.69809
Aprt	4.21117	2.24013
Gm10309	4.20474	-3.45416
Zhx3	4.20471	-1.10668
Gm6180	4.20177	2.30344
Olfr810	4.18985	4.25955
4930412C18Rik	4.18942	-3.41681
Cnih4	4.18942	1.30997
Gm11223	4.18942	2.70792
Bcl2a1b	4.18718	2.17768
Angptl4	4.18718	-2.02955
Ces1f	4.18718	-4.60559
Gpr65	4.18699	1.78392
Ska3	4.18699	2.01516
Tpx2	4.18418	2.38102
Pcdhac2	4.17952	-3.39338
Gm20744	4.17836	3.72555
B3galt2	4.1745	-4.26965
Dok1	4.17443	2.10305
Art3	4.17097	-3.52725
Slfn2	4.17097	1.53387
Etaa1	4.16769	0.668596
Tnfsf13os	4.16276	-2.69666
Katnbl1	4.1611	0.839762
Kcnd3	4.15666	-2.95227
Arl4d	4.15477	-3.21716
Ighv1-78	4.15005	-4.22363
AI427809	4.14987	2.34574
Il1f9	4.14987	3.61577
Gpr176	4.1478	2.72901
Ppp1r14c	4.14268	3.9255
Gm9025	4.14019	2.77066
Gm43566	4.13975	2.69647
4930520O04Rik	4.13874	-1.40637
Ubtd1	4.13807	1.70998
Zfp874a	4.13342	-1.47049
Cenpc1	4.13164	0.968293
Pacrg	4.1276	-2.43984
Gm45244	4.12609	-3.60932
Fbxo5	4.12412	1.29459
Tfdp1	4.12392	1.54743
Slfn5	4.12305	-1.38137
5730435O14Rik	4.12142	-2.84479
Dpy19l1	4.12142	1.47411
Cldn19	4.11842	-3.41337
Lama1	4.11836	-3.00296
Hoxd10	4.11586	-2.87405
Eci3	4.1158	-3.25849
Gpr171	4.11254	2.01705
Cmtm7	4.11207	1.5858
Sstr1	4.11162	-3.75213
Tlr6	4.11105	1.93931
Tubb3	4.10397	2.82922
0610033M10Rik	4.10397	-2.82951
Gm15912	4.10097	-3.00947
Cd40	4.09901	1.45162
Cachd1	4.09637	-1.75074
Cnst	4.09482	-1.09148
Ccna2	4.09432	2.39578
Hyls1	4.08927	1.26138
Flt3l	4.08728	-2.25418
Sdr42e1	4.08711	-1.89099
Mrgpra2b	4.08711	3.91828
Adam12	4.08554	2.8639
Troap	4.08268	2.16691
Ehbp1	4.08125	-2.5005
Col5a2	4.0776	2.73098
Tpm4	4.07699	1.93971
Abcg4	4.07699	-2.3882
Rin1	4.06956	2.55861
Dcbld2	4.06475	2.12797
Pax5	4.05688	-2.93225
Eef2k	4.05688	-0.993259
Gkn1	4.05343	3.65465
Arpc1b	4.04795	1.88044
Crabp1	4.04605	3.66573
Il1r2	4.04001	2.08233
Cpxm2	4.03439	3.0929
Lrrc9	4.03427	-3.25929
Ptrh1	4.03427	2.41123
Klrb1b	4.03147	2.88716
Dock6	4.03147	-1.33888
Inpp5d	4.02729	1.68012
Cdk4	4.0265	1.56058
Chmp6	4.02334	1.19176
Ighv1-15	4.02334	-3.69191
Ninj1	4.02235	1.49133
2010204K13Rik	4.02099	2.40054
Lpo	4.01914	-3.37411
Krt35	4.01881	-5.0026
Hist3h2ba	4.01881	-3.59872
Ndrg2	4.01094	-2.82232
Rasgrp2	4.0088	-2.82297
Tcf23	4.0046	-2.59211
Fam174b	4.00337	-2.03756
Abhd8	4.00173	2.06884
Ablim2	4.00173	-2.87281
Mmrn2	3.99935	-1.60829
Slc35d3	3.99846	-2.43968
Dynlt1a	3.99643	1.79323
Slfn4	3.9881	3.342
Dcaf12l1	3.98664	-2.75178
Gm45512	3.98436	-4.3342
Adgra2	3.98067	2.00888
Cdc20	3.97687	2.45698
Xkr4	3.97572	-2.96496
Gm28156	3.97537	-3.84868
Irs2	3.97266	-3.10553
1700029I15Rik	3.97188	-2.02845
Slamf7	3.96706	-2.35997
Oip5	3.96642	1.63479
Gsn	3.96619	-3.13308
Il1rap	3.9653	2.14884
Gm11536	3.96472	-2.95809
Cd84	3.96472	2.31371
Sec23a	3.96458	1.03748
Gm15326	3.95704	-2.02512
Peg13	3.95342	-1.26419
Gm16124	3.95327	-1.84915
Trip13	3.95228	1.81181
Car3	3.94998	-4.48759
Pbld1	3.94865	-3.4963
Igkv4-57-1	3.94827	-3.47315
Zbtb3	3.94522	1.65432
Apol7e	3.94522	-2.90093
Glycam1	3.9443	-4.6459
Sptbn1	3.94397	-0.967712
Lipe	3.94375	-3.40576
4930430E12Rik	3.94374	2.79645
Frmpd1	3.94037	-3.41144
Nphp3	3.93906	-1.12495
Snta1	3.93851	-1.91739
Arrb1	3.93836	-1.95204
Arl4a	3.93649	-2.1749
Cd55	3.93569	-2.53894
Gm17251	3.93555	-1.65751
Gm5483	3.93555	4.42999
Cptp	3.92772	1.1634
Mc2r	3.92691	-4.37326
Adm	3.92671	1.57771
Gm4737	3.92608	2.69291
Ptchd4	3.92489	-3.14799
Ssbp4	3.92185	1.3702
Ppp4c	3.92165	1.05165
Gucy1b1	3.91962	-1.82211
Fbxl4	3.91962	-1.08755
Parvg	3.91962	2.17717
Pnmt	3.9191	-4.75641
Adipoq	3.91776	-4.49508
Pllp	3.91599	-2.76521
Cxcl15	3.91477	-3.76198
Hrasls5	3.91201	-3.48735
Pcx	3.90731	-3.13047
Msn	3.9062	2.29821
Zfp87	3.90227	0.816888
Gm37856	3.90125	-4.43084
Crtac1	3.90052	-4.00612
Syn3	3.89994	-2.31037
Cd44	3.89762	2.47987
Rap2c	3.89643	1.48765
Dynll1	3.89492	1.43225
Anxa1	3.89461	1.90907
Gpr146	3.8929	-1.04522
Il6	3.88984	-4.16522
Kcnv2	3.88666	-3.59071
Artn	3.88254	3.53119
Gm15510	3.88104	-2.84072
Asf1b	3.87842	2.04237
Upk2	3.87839	-2.57705
Cdk5rap1	3.87674	-0.862332
Mtss1l	3.8761	-2.08998
Prl2c2	3.87542	4.39804
Zdhhc6	3.87514	1.14331
Cep19	3.87329	0.788793
Kif20b	3.87329	1.96824
Fam124a	3.87329	-2.92271
Gpr20	3.87284	-3.42503
Gskip	3.86862	1.17008
Exosc1	3.86862	1.1837
Erfe	3.86585	3.20362
Ptch2	3.86585	-3.03918
Slc5a7	3.86585	-4.09293
Gucy1a2	3.8645	-2.49593
Lrrc25	3.86385	2.32652
Gstm1	3.86305	-2.23313
Cel	3.86305	-4.11421
Slc37a2	3.86305	2.34648
Polr2g	3.8592	1.37428
Grk3	3.8585	-1.43563
Trim30b	3.85817	2.43324
Chsy1	3.85365	1.83666
Sh3kbp1	3.85134	1.98504
I830077J02Rik	3.85066	2.21036
Asna1	3.84119	1.4138
Dnajb13	3.84079	-1.55499
Fbln2	3.84024	2.51531
Kif20a	3.84024	2.22316
Myoc	3.8382	-2.93558
Pdgfrl	3.82962	2.3462
Ighv2-6-8	3.82846	-3.77795
Egr1	3.82548	-3.23623
Serpina1e	3.82318	-3.98437
C1qtnf4	3.82318	-2.54639
Cars	3.82156	1.20997
Gsto1	3.81786	1.71744
Rab37	3.81641	-1.50223
Cyp3a57	3.81543	-3.64617
P2rx1	3.81442	-2.62185
Gm42829	3.81383	-1.63858
Sorbs1	3.80858	-2.76909
Gap43	3.80724	4.29083
Gm8188	3.80302	2.8446
Arhgdib	3.80251	1.64442
Phc2	3.79866	1.40395
Ripk3	3.794	1.543
Rrm2	3.79224	2.16611
Atp6v1b1	3.78924	-3.97197
F2r	3.78908	2.35102
Actr2	3.78876	1.22972
Gtse1	3.78347	2.4952
Trnp1	3.77926	-2.99418
Spi1	3.77459	2.25569
Mapt	3.76571	-2.2914
Cerk	3.76327	1.28356
Ikzf3	3.75857	-2.06701
Wasf3	3.75782	-2.1921
Zdhhc16	3.75639	1.32789
Rnf167	3.7538	-1.27978
Nup35	3.75016	0.934134
Ppp1r14a	3.74807	-2.08257
Acsf2	3.74697	-1.5159
Ints6l	3.74052	-2.02069
Cenpt	3.73896	1.20104
St3gal6	3.73896	-1.53104
Scarf2	3.73896	1.7009
Nlrp1b	3.73871	1.73153
Lama2	3.73839	-2.34089
Rergl	3.73397	-3.877
Fscn1	3.73109	2.28949
Adgrg5	3.72944	1.67849
Fmo4	3.72918	-3.12611
Cdc42se1	3.72699	1.22184
Cdca8	3.72699	2.14652
Gm7862	3.72567	1.66955
Ctsl	3.71806	1.45333
Snx1	3.71645	1.00021
Aldh6a1	3.71645	-2.85141
Skp2	3.71282	2.23051
Bub3	3.71193	1.08982
Acan	3.70954	4.32445
Zfp14	3.70367	-1.43854
Hs3st6	3.70176	-3.15976
Gm21847	3.70163	-4.32908
Fyb2	3.70021	-2.14987
Mpp7	3.69221	-1.44017
Gm17024	3.69056	-3.79364
Krt36	3.68769	-3.99376
1810010H24Rik	3.6806	-2.27481
Twf1	3.6806	1.09607
Foxf2	3.67879	3.92038
Brsk2	3.67871	-2.8897
Ccdc121	3.67782	-3.39751
Dlgap5	3.67782	1.86342
Clec7a	3.67779	2.76872
Klk8	3.67779	4.45816
Cd7	3.67779	-2.3655
Prdx1	3.67345	1.28603
Negr1	3.66683	-3.51363
Kif26b	3.6631	2.74839
Gna15	3.66283	1.68233
Tshz2	3.66074	-2.10273
Slc7a4	3.65977	-2.13504
Igkv8-24	3.65379	-4.02627
Igkj3	3.65111	-3.54573
Derl3	3.65111	-2.06994
Csad	3.65046	-1.84633
Pex5l	3.64087	-2.7321
Sept9	3.63698	1.8067
Praf2	3.63678	2.44806
Gstt2	3.63678	-1.92505
Gm16025	3.63174	-2.56669
Gm15922	3.63065	2.52579
Meltf	3.62993	-3.82918
Atg9b	3.62834	4.0836
Zfp354b	3.62523	-2.2208
Gm3052	3.62457	2.1438
Jun	3.62412	-3.62714
Trmt9b	3.62412	-2.79621
Hhipl1	3.62023	1.98677
Klf3	3.61566	0.722607
Myo6	3.61357	-1.3824
Fam71e1	3.60864	-1.70128
Cfap126	3.60627	-1.60188
Tmem191c	3.60138	-1.4879
Esd	3.59959	2.01727
Cacna1e	3.59917	-3.17613
Arhgap20	3.59917	-2.85649
Atf3	3.59917	-3.96038
Slco4a1	3.59917	2.69609
Gm48630	3.59893	-4.28487
	3.5988	-2.34907
Fcer1g	3.59767	2.43843
Cip2a	3.5967	1.93405
Ptprg	3.5967	-1.68611
Gm42778	3.59666	-3.6913
Ereg	3.59603	3.93921
Bora	3.59285	1.31767
Zfp52	3.59276	1.87466
Il17rb	3.5922	-2.49035
Kazald1	3.58538	-1.54627
Reck	3.57813	-1.79425
Mzb1	3.57813	-3.1511
Hcar1	3.57813	-3.99259
Ism2	3.57813	-2.45053
Morn1	3.57015	-1.75844
Mccc1	3.56967	-1.87399
Dab2	3.56868	1.4733
Gm9353	3.5685	-3.90019
Gm3608	3.56847	1.66875
Olfr809	3.56475	4.15608
Lrrc4c	3.56225	-2.37618
Cacna1i	3.55521	-2.72812
Lyzl4	3.55398	-2.10255
Itpr2	3.55112	-1.49942
Racgap1	3.55112	2.04918
2010300C02Rik	3.55027	-2.90738
Gm38165	3.54766	-3.97917
Cidec	3.545	-4.20231
Fam120aos	3.545	-1.26649
Cpxm1	3.53915	2.9482
Gprin3	3.53806	-2.3553
1600014C23Rik	3.53231	4.58782
Slc25a36	3.53205	-1.22643
Ptp4a1	3.53128	-1.49044
Kifc1	3.52984	1.75329
Gm17501	3.52899	1.83076
Got1l1	3.52747	-3.15861
Chrdl1	3.52649	-3.55346
Krt73	3.52229	-3.97305
Acsbg1	3.52229	3.28144
Gm5898	3.52188	2.177
Tnnt2	3.52164	3.28766
B430010I23Rik	3.52132	-2.94652
Sfr1	3.52108	1.28789
Ccdc113	3.52108	-3.32505
Bok	3.51745	1.70437
Cst6	3.51706	3.61564
Ly6k	3.51346	-2.43595
Vat1l	3.51301	-2.99873
Xpnpep1	3.51301	1.52157
Add2	3.51298	3.74468
Mif	3.50943	1.77784
Ptgs2os2	3.50406	3.36567
Golm1	3.50059	1.54065
Fitm2	3.50005	-1.98202
4930578C19Rik	3.49985	-1.75785
Plekha4	3.4966	-1.67807
Cd40lg	3.49203	-2.88765
H2-M9	3.49045	-1.79231
Gm715	3.48905	-2.57008
Adora1	3.48834	-3.28154
1700066M21Rik	3.48313	0.980588
Ccdc110	3.48124	-2.98641
Gm6277	3.47727	-2.59309
Nfatc4	3.47407	1.64117
Unc45bos	3.47392	-2.22816
Panct2	3.4719	-2.67182
Arpc2	3.47087	1.47213
Rala	3.46672	0.992397
Sh2d5	3.46633	3.24297
Cadm3	3.46562	-2.14037
	3.46422	-4.26337
Nudcd2	3.46103	1.42133
Sgip1	3.45946	-2.08696
Fam217a	3.45838	-2.85411
Ncoa1	3.45751	-1.64365
Rflnb	3.45537	-1.69345
Cd300lb	3.45069	2.4626
Igkv10-96	3.44961	-2.92329
Plod1	3.44957	1.6465
Stmn4	3.44948	3.96106
Ms4a4c	3.44788	2.61687
Kif7	3.44681	-1.39347
Dhcr7	3.44649	1.16391
Ccdc3	3.44495	-3.19389
Ggta1	3.44462	1.45478
Pdk2	3.4422	-1.6131
Tnfrsf1b	3.44054	1.40809
Vcpkmt	3.43808	1.40735
Gzmm	3.43808	-1.36306
Tcea3	3.43485	-2.35056
2210406H18Rik	3.43483	1.73104
Cryaa	3.43131	4.20827
Amy1	3.43131	-4.03737
Tshr	3.42818	-4.28783
Inpp5j	3.42259	-2.47095
Hoxb3	3.42252	-2.19163
Ap1s1	3.42252	1.80933
Clcn5	3.42248	1.79541
Slc18a2	3.42136	1.1666
Itih2	3.42075	-2.32101
Kifc5b	3.4182	1.36784
Kif1b	3.41739	-0.921562
Ssna1	3.41623	1.11411
Pdcd1lg2	3.41511	2.43002
Snx24	3.41511	2.41268
Sucnr1	3.41511	-4.61028
Dcst1	3.41271	-2.83886
Scg3	3.40809	-3.26337
Fam13c	3.40781	-2.09325
Raet1d	3.40769	2.72311
Ak1	3.40456	2.06869
Ganc	3.40166	-1.3927
Limk1	3.40166	1.91595
C3ar1	3.39828	2.55979
9330162012Rik	3.39268	-2.81484
Bbox1	3.39239	-3.54727
Nanos1	3.38952	1.95343
Cenpi	3.38788	2.04736
Klf11	3.38392	-1.79847
Pgam1-ps2	3.38385	2.15858
Capza1	3.37583	1.20801
Kank4	3.37181	-3.29996
Gstz1	3.36675	-2.94288
Gm31728	3.36616	-3.41291
Ntrk3	3.36616	-3.1105
9430078K24Rik	3.36392	-1.97203
Csgalnact1	3.36392	2.36168
Tmie	3.36385	-2.82791
Agmo	3.36271	-2.1494
Gm12002	3.36234	-2.65099
Angpt4	3.35819	2.80762
Isoc2b	3.35809	-1.94182
Pygb	3.35738	-1.2355
Adora2b	3.35578	2.08144
Amigo1	3.35306	-1.69795
Gm6206	3.35306	1.32532
Snx20	3.35306	1.96871
Gm18336	3.35242	-3.67862
Hif3a	3.35242	-2.78864
Ggnbp1	3.35213	-1.57365
Ppfia4	3.3514	2.12526
Pik3c2b	3.35108	-1.87617
Fam90a1a	3.35084	-3.51477
Selenbp1	3.34945	-1.88737
Afg3l1	3.34839	0.81091
Thnsl2	3.34764	-1.57483
Hmmr	3.34754	2.11373
Gm1966	3.34735	2.34573
Slc2a6	3.34653	1.92721
A330041J22Rik	3.34615	-2.25943
Gm16587	3.3461	-4.16603
Btnl5-ps	3.34559	-4.10767
Map2k1	3.34507	1.14479
Ppic	3.34335	2.74932
Zfp711	3.34335	-2.35375
Ring1	3.34287	-1.4287
Kcnk13	3.34169	2.26328
Mettl7a1	3.34113	-2.73496
Cd109	3.33793	2.17754
Fermt3	3.33581	1.96234
E230013L22Rik	3.33318	-2.29268
Dmrta2	3.33288	2.70835
Dnajc10	3.3324	1.14438
Trim59	3.33	2.00462
Sytl4	3.33	-2.26767
L1td1	3.32601	-3.45271
Gdap1l1	3.32583	-3.02452
Ly6h	3.32531	-3.58736
Gm29291	3.32258	-1.99628
Ttk	3.32169	2.11962
Lax1	3.31918	-1.99619
Rspo1	3.31915	-3.84267
Stab1	3.31882	1.73365
Mgat5b	3.31877	-3.69392
Ahnak2	3.31559	2.07524
Gm26887	3.3127	-3.52535
Fmo1	3.30427	-3.1901
Uox	3.30368	3.69195
Catsperg1	3.29612	-2.19803
4430402I18Rik	3.29447	-2.97225
Slc25a25	3.29447	-2.13431
Slc9a3r2	3.28741	-1.49025
Lacc1	3.28668	1.11666
Gm47095	3.28668	-3.55623
Itgb2	3.28588	2.00632
Pilrb1	3.28332	2.24756
Mirlet7c-2	3.28156	-3.81203
Dgke	3.27911	-1.21634
Vwa8	3.27779	-0.931079
Psors1c2	3.27654	-2.12025
Gm16196	3.27538	-3.21832
Thbs2	3.27482	2.84539
Btnl6	3.27482	-4.19681
Crnkl1	3.27355	0.871298
Gm28793	3.27116	-4.18743
Gm5909	3.27116	2.39828
Tjp3	3.26761	-3.13229
Gm13861	3.26362	-2.96603
Cd160	3.26244	-1.6379
Hoxc10	3.26244	-3.7777
Rab9b	3.2602	-2.93143
Notum	3.25681	3.77134
Ctsk	3.25346	3.03172
Dpp3	3.24656	1.26979
Pnpla2	3.24623	-2.72652
Zer1	3.24417	-0.733688
Cmtm3	3.24385	1.77347
Kifc2	3.24012	-1.84356
Gm16143	3.23825	-3.49016
Wnt9a	3.23686	2.38823
Ighv1-18	3.23686	-4.37611
Rora	3.23686	-1.62951
Zfr2	3.2362	-2.22056
Gab1	3.23351	-1.8447
Fam162a	3.2321	2.02197
Hdac2	3.22957	1.03933
Maml2	3.22908	-1.5841
Plcb1	3.22842	-1.32341
Gm43667	3.22562	-1.48914
Foxi1	3.22562	-3.45679
Lingo1	3.21847	-2.59429
D3Ertd751e	3.21538	-1.92796
Plat	3.20995	2.34922
Fcgr4	3.2095	1.77376
Aldh1a2	3.20933	3.14651
Stx1b	3.20859	-3.2102
Krtap8-1	3.20843	-4.86825
Lgals12	3.20447	-3.91967
Ctsd	3.20222	1.26949
Mad2l1	3.19781	1.59325
Cul9	3.19668	-1.82336
Tmtc1	3.19412	-2.1038
Tradd	3.19327	1.13266
Dap	3.19171	2.32774
1600012H06Rik	3.19001	0.878615
Layn	3.1853	2.33877
Fbxl22	3.1853	-1.89517
Mansc1	3.18506	-2.4131
Plau	3.18443	3.12636
Prkg1	3.18303	-2.83739
Gnaz	3.18151	-1.99803
Ppp1r1a	3.17944	-3.45719
Ints11	3.17845	0.862561
Igkv4-79	3.17845	-3.58066
Ebf3	3.17719	-2.30133
Mirt2	3.17632	3.29153
Shank1	3.17363	-2.40963
Scrn1	3.17275	2.38226
Cysltr1	3.17222	1.56658
Krt6a	3.17222	4.54482
Aff3	3.17222	-1.78344
Memo1	3.17111	1.65485
Gm45743	3.17085	-2.00344
Ssu72	3.16975	0.785489
Galnt7	3.16892	1.69392
Cd300a	3.16767	1.40144
Olfr173	3.16767	-2.68413
Pla2g16	3.16634	-2.4307
Colec12	3.16544	2.09382
Dcp2	3.16264	0.951677
Zfp133-ps	3.16128	-2.36473
Nnmt	3.15923	-3.54452
Ubxn11	3.15736	-1.28159
Bach2os	3.15672	2.04355
Pecr	3.15098	-0.766708
5430419D17Rik	3.14952	-2.99163
Kif5a	3.14853	-2.14906
Cdadc1	3.14535	-0.690645
Ctsa	3.14535	1.51179
Pilrb2	3.14435	2.45018
Gm45437	3.14435	-3.16804
Slc6a13	3.14435	-3.80744
Mmp3	3.14347	2.91337
Bloc1s6	3.14303	0.866402
Gm36827	3.14048	-4.33569
Pnldc1	3.14037	-2.63994
Hey1	3.13748	-2.67621
H2-Aa	3.13573	1.52841
Fbln1	3.13569	2.55658
E2f4	3.13281	1.40572
Eme1	3.13209	1.77076
Man2b1	3.13101	1.40037
Aurkb	3.13069	1.61502
Dpep1	3.12905	-2.37995
Serpinh1	3.12782	1.56413
Apobec3	3.12746	-1.88194
Maneal	3.12413	-2.45306
Nt5c	3.12227	1.18987
Stom	3.12136	0.825281
9930014A18Rik	3.12078	-1.65411
Mfsd5	3.12022	1.27461
Map7d3	3.12019	-2.51506
Gpr153	3.11908	2.09218
Gprasp1	3.11839	-1.13075
Nt5e	3.1172	2.18749
Abhd11os	3.11592	-1.63506
Igkv3-7	3.11542	-2.92208
Tyms	3.11542	1.53461
Igkj5	3.11528	-3.87918
Btg2	3.11517	-2.62956
Cdo1	3.1132	-3.56786
Cxcr1	3.1132	3.10261
Cyp4f17	3.11005	-1.41113
Pgm5	3.1092	-2.99836
Asap1	3.1092	1.39624
Arhgap33	3.10867	-1.78058
Unc45b	3.10769	-2.23655
Trat1	3.10769	-2.28404
Tlr7	3.10769	1.41412
Snrk	3.10687	-1.16656
Gm12000	3.10687	-3.43604
Cyth4	3.10422	2.35822
Gm5425	3.10397	1.98891
Gm15446	3.09797	-1.19854
Bgn	3.09797	2.0783
4921507P07Rik	3.09471	-2.37276
Rap2a	3.09471	1.52057
Suv39h1	3.0932	1.5331
Homer2	3.09079	-2.81812
Msln	3.08996	3.63671
Cd63	3.08962	1.71782
Gm6069	3.0874	-2.99343
Vtn	3.08666	-2.85782
Gm13652	3.08542	-2.87588
Adamts6	3.08245	2.50063
Pcdhga6	3.07711	-1.3529
Syt7	3.07201	-2.56031
Entpd7	3.07078	1.32921
Dcst2	3.07049	-2.76676
Stpg3	3.07	-3.57378
Heatr4	3.06276	-2.75423
Cnot9	3.06203	1.10112
Ephx2	3.06192	-2.90889
Fgf10	3.0615	-3.65874
Ucp3	3.0615	-3.25393
Fndc1	3.0589	2.51546
Pdgfa	3.05837	2.5518
D030007L05Rik	3.05549	2.95119
Wsb2	3.05531	1.20717
Crmp1	3.05337	3.25065
Pcmtd1	3.05337	-0.72328
Cbx5	3.05245	1.39674
Selenoh	3.04907	1.75786
Txn1	3.04829	1.43297
Card9	3.04716	2.07705
Cybb	3.04716	1.61465
Kcnmb1	3.04716	-2.96112
3930402G23Rik	3.0424	-2.31435
Bcat1	3.04217	2.5888
Pxmp2	3.04	-2.76452
Garem2	3.03973	2.46988
Irf5	3.03783	1.79831
Sarm1	3.03696	-2.10149
Rbp2	3.03597	3.7324
Tmem59l	3.03597	3.3158
Abcg3	3.03392	1.52103
Epgn	3.03384	3.79648
Dnajc2	3.03312	1.46745
Slc5a2	3.03219	-3.31622
Pbp2	3.03187	3.49606
Cgref1	3.03121	1.52256
Pop1	3.03109	1.9054
Lrrc55	3.03089	3.04325
Dck	3.02897	1.52191
Dbp	3.02725	-1.84602
Gm12405	3.02471	-3.93543
Tmem135	3.02415	-1.34059
Tbxas1	3.02337	2.35517
Gabrg3	3.02128	-3.59348
4930480G23Rik	3.02011	-4.17555
Myl12a	3.01995	1.57466
Kmt2c	3.01846	-1.32764
Psmd5	3.01815	1.28142
Bend7	3.01815	-2.32423
1700020L24Rik	3.01643	-2.18136
Tob1	3.01555	-1.84872
Apc2	3.01289	-1.74581
Orc2	3.01218	1.0134
Atp1a4	3.0115	-3.03973
Bin3	3.01119	0.957005
Ammecr1	3.01119	1.38485
Nefl	3.01119	3.47926
Igkc	3.01119	-2.9823
Baiap3	3.01119	-2.44619
Ggt1	3.01117	-2.88824
Plekhg1	3.01108	-1.62933
Cd63-ps	3.0102	1.79451
Gm26588	3.00547	-2.99712
4930503L19Rik	3.00467	1.48196
Per1	3.00415	-2.5289
Map3k21	3.00382	-3.28118
Cd226	3.00306	-2.3111
Col5a1	3.00154	2.72921
Sort1	2.99864	-2.38341
F7	2.9952	3.43485
Wfdc15b	2.99392	-3.96288
Mycbp2	2.99392	-1.14133
Ano4	2.99392	-2.1604
Padi1	2.99374	3.53031
Gm6634	2.99374	3.30284
Ptpn6	2.99364	1.45518
Mcpt2	2.99182	3.25175
Klrg2	2.99182	2.1379
Krtap11-1	2.99182	-4.56202
1700001K19Rik	2.99182	-2.2425
Tmem138	2.99182	1.3635
Ablim1	2.99182	-1.96833
Ccdc92b	2.9897	-2.27663
Scnn1g	2.98868	-3.49349
1810014B01Rik	2.98799	-1.09406
Rpp25	2.98733	2.06025
Prss35	2.98332	3.65715
Cdca2	2.98279	1.63521
Dmrt2	2.98248	-3.87413
Tmem74	2.98243	4.04046
Orm3	2.98133	-3.86142
March1	2.98133	1.80083
Dkk2	2.98072	3.40828
Skap2	2.97907	0.927641
Loxl1	2.97907	2.77454
Ankef1	2.97664	-4.04523
Gm8206	2.97532	-3.09464
Calm1	2.97532	1.22897
Ldha	2.9736	1.16534
Dtx1	2.9736	-2.66276
Hspa4l	2.97312	2.03639
Magix	2.9712	-2.24163
Acvr1c	2.97072	-3.76822
Acot4	2.96805	-2.0295
Ophn1	2.96614	-0.924191
Ccne2	2.96344	1.35975
Gpi1	2.96311	0.700077
Uck2	2.96311	2.12107
Ccl17	2.96014	3.4294
Arhgap29	2.96014	-1.21884
Ighv1-34	2.95871	-4.10839
Gm9077	2.95836	-3.49217
Ccdc189	2.95795	-1.42182
Ighv1-66	2.95731	-2.87349
Kpna2	2.95676	1.86462
Clic1	2.95674	1.83042
Ighv1-64	2.95579	-3.39183
Gm17354	2.95383	-0.98777
Ednra	2.95383	1.48038
Usp14	2.95268	1.19119
Cryba4	2.95232	2.66136
Bche	2.95226	-3.61357
Mastl	2.95182	1.65088
Bdkrb1	2.94993	2.96796
Gnpnat1	2.94993	0.869546
Wnk4	2.94993	-3.31173
Gm45380	2.94993	-1.56623
Slco2b1	2.94936	-1.86538
Vsig2	2.94837	-2.62242
Plod3	2.94753	1.60611
Abca6	2.9461	-2.80417
Ppil6	2.94523	-2.59996
Dclk3	2.94511	-2.50306
Smim15	2.94507	1.01487
Haus8	2.94466	1.35585
Vill	2.94371	-1.81717
Adra1a	2.94337	-3.38034
Tubb5	2.94318	1.57972
Dzip3	2.94241	1.19425
Pcolce	2.94186	2.54776
Fhit	2.93564	-2.64606
Hsp90b1	2.93388	1.12818
Dpysl5	2.93202	-2.19509
Lrp8	2.93136	2.02018
Manf	2.93124	1.49135
Orc1	2.93001	1.19936
Slc35b1	2.92984	1.10039
Gm38910	2.92984	-2.2199
Lnx1	2.92962	-2.13997
Gm5431	2.92962	2.48403
1700003F12Rik	2.92962	2.91985
Mindy3	2.92707	1.33229
Srp19	2.92698	1.18122
Fam171a2	2.92698	1.37908
Mmp1b	2.92649	4.33565
Msra	2.92508	-1.35433
Phactr3	2.92438	-2.70024
Gm48768	2.92393	-1.30656
Prlr	2.92281	-3.17891
Klf15	2.92003	-2.93768
Prss30	2.91905	2.76119
Tusc5	2.91845	-3.51677
Zfp512b	2.91845	-1.07921
Itgae	2.91544	-1.68135
Gm2237	2.91544	-2.59748
Rhov	2.91475	-3.31565
Slc10a5	2.91272	-2.77478
Zdhhc12	2.91097	1.53132
Clba1	2.90941	1.20763
Serpind1	2.90903	3.38504
Fkbp10	2.90903	2.43446
Gm44220	2.90702	-1.82212
Mmp14	2.90609	2.04959
Scd4	2.9058	-1.99867
Gm14066	2.90531	-2.30171
Laptm5	2.90323	1.69511
Sorcs2	2.89965	2.14819
Ighv2-6	2.89965	-2.83229
Rap2b	2.89955	1.31609
Diras1	2.89955	-3.18349
Shcbp1	2.89885	1.94321
Scn5a	2.89885	2.96077
Glrx	2.89885	1.39069
Plk4	2.89844	1.48854
Rdh10	2.89512	2.29916
Proca1	2.89363	-2.54289
Mlx	2.89258	0.890309
Frat1	2.89092	-1.65175
Gm16701	2.89092	3.38721
Aifm3	2.89005	-2.69317
Sac3d1	2.89	1.39164
Kcnj14	2.88679	-2.63685
BC024978	2.88449	-1.10678
Gm38398	2.88382	-2.97476
Tpk1	2.8822	-1.60018
Dzank1	2.88212	-1.93033
Haspin	2.88179	1.36368
Nov	2.88179	2.55312
Raver2	2.87959	-2.12527
Dtd1	2.87933	-1.43094
Deup1	2.87933	-1.97667
Klf4	2.87903	-2.57956
Ciapin1	2.87776	1.3372
B4galt5	2.87577	2.07487
Asah1	2.87434	1.41519
Ppp4r4	2.87382	-1.72182
Syt13	2.87369	3.30405
Mas1	2.87369	-2.74442
Cenpw	2.86995	1.52471
Dhcr24	2.86995	1.44491
Pea15a	2.86995	1.46081
Tmem116	2.86964	-1.83061
Rtn1	2.86817	-2.35104
Tnxb	2.86766	-2.42983
E2f8	2.86748	2.4467
Prss22	2.86613	3.33542
Arhgap44	2.86538	-2.37253
Gm266	2.8613	-3.13569
Slc51b	2.86013	-4.115
Rnf145	2.85772	1.00612
Card19	2.85082	1.28648
Mrpl21	2.84847	1.10621
Anxa2	2.84827	1.58445
Plp2	2.84798	1.6157
Adcy9	2.8475	-2.43209
Sms	2.84629	1.26977
Kctd4	2.84499	-2.70847
Uba3	2.84499	0.988087
Gm30122	2.84474	-2.64832
Rab30	2.84474	-1.64016
Tmem273	2.84448	2.21045
Stn1	2.84357	1.31239
Gm44421	2.84265	-3.50374
Tmem252	2.84013	-2.4397
Wdr93	2.83706	-3.13133
Zscan18	2.8358	-2.21523
Itpkb	2.83564	-1.04093
Areg	2.83415	1.67355
Nkd2	2.82913	3.24302
Ppm1j	2.82785	1.42166
Chic2	2.82745	1.00281
Mmp2	2.82702	1.80174
Nol12	2.82318	1.09328
Rprml	2.82267	-3.50789
Car8	2.82267	-3.62979
Prickle2	2.82267	-2.39143
Gm45188	2.81865	-3.24496
Fam49a	2.81745	-1.34924
Traip	2.81504	1.4757
Ncapg	2.81504	2.03238
Bphl	2.81486	-1.15769
Kyat1	2.81484	-1.82675
Asmt	2.81452	-3.24127
Foxn3	2.81335	-0.91192
Lsm2	2.81335	1.24552
Dgat2	2.81318	-3.34272
Rragb	2.81281	-2.45979
Pdcd6	2.81173	0.7468
Ccdc129	2.81168	-3.53762
Nfam1	2.81066	2.32969
Ism1	2.80785	-2.07873
Shisa3	2.80572	-2.51565
Nr4a1	2.80353	-3.48302
Pfdn4	2.8018	1.58309
Dcakd	2.80175	1.52283
Gm19791	2.80053	3.38227
Tmem258	2.79797	1.36537
Dnali1	2.79778	-3.29265
Atox1	2.79752	0.958784
Htr7	2.79606	2.09463
Olfr805	2.79371	3.90803
Gm34006	2.79235	-2.54915
Nusap1	2.79235	1.65976
Stmn3	2.79095	-2.9909
Tmem220	2.79063	-1.54202
Myof	2.79038	2.27381
Prkce	2.78944	-0.990357
Dusp26	2.78887	-2.72724
Ap1s2	2.78823	1.51997
Enpp4	2.78677	-1.66106
Depdc7	2.78677	1.68694
Tmem151b	2.78677	-2.90804
Reep4	2.78669	1.31644
Mief1	2.78502	0.871373
Gbx2	2.78271	2.48729
Chst2	2.78196	2.35947
Naa20	2.78196	1.10365
Lipm	2.78034	-3.063
Cdca5	2.78012	1.71415
Acbd4	2.77818	-1.76788
Rad51ap1	2.77351	1.32072
Usp49	2.77351	-0.867134
Nsg2	2.77351	-1.69112
Sirpa	2.77176	1.54698
2210408I21Rik	2.77164	-1.15289
B430212C06Rik	2.77164	-2.0457
Elp2	2.77092	0.948064
Htra4	2.76991	-1.9476
Igkv9-124	2.76925	-3.27485
Notch3	2.76925	-2.22011
Tnfrsf17	2.7679	-3.18637
Hspa1b	2.7664	-3.42168
Pcgf3	2.76012	1.18533
Dusp15	2.75971	-2.95928
Mydgf	2.75971	1.08521
Adcy6	2.7585	-0.736945
Gng5	2.75513	0.984472
Gm12166	2.75467	1.58574
Il6st	2.75465	-1.58088
Spcs3	2.75463	1.6245
Gng3	2.75446	-2.36349
Mthfd2l	2.75429	0.833476
A430046D13Rik	2.75303	-2.06895
Mlec	2.75273	1.2143
Ckap2	2.75273	2.2628
Snx15	2.75262	1.38312
Cish	2.75262	-1.74703
Fam229a	2.7508	-3.33809
Pcdhb8	2.75072	-1.84722
Cbfb	2.75072	1.52543
Cd247	2.74951	-1.78371
Crabp2	2.7487	2.47181
Folh1	2.74818	-3.83299
Ghr	2.74302	-2.67893
Mical3	2.74179	-1.21997
2810025M15Rik	2.74045	1.50441
C2cd4a	2.73982	-3.18602
Bex1	2.73955	-2.89617
Tmem35b	2.73955	-0.898546
Ran	2.73949	1.52383
Insr	2.73865	-0.629128
B430306N03Rik	2.73842	2.18203
Stab2	2.73804	-2.37885
Gm8189	2.73804	-2.67823
Cat	2.73719	-1.66541
Fxyd2	2.73626	-1.93904
Parp8	2.73612	1.23589
Kcns3	2.73487	-3.00315
Platr4	2.73394	-3.10133
Eif4e2	2.73381	0.854708
Insig1	2.73115	-1.3338
Pdia4	2.73085	1.05866
Lgi2	2.73054	2.73515
Cd19	2.73009	-3.05304
Gm11581	2.72994	-3.36167
Olfml1	2.72948	-2.9751
Klhl6	2.72784	1.2043
Rab3il1	2.72705	1.72073
Mroh7	2.72667	-2.72608
Galnt14	2.72649	-3.04545
Sap30	2.72532	1.79762
Cdh4	2.72391	-2.63066
Gm38275	2.72139	2.63467
Dmrtb1	2.71917	-3.91255
Cd28	2.71901	-1.65042
Mfap4	2.71901	2.46866
Actbl2	2.71797	-3.42256
Gm15498	2.71797	-4.13805
Ethe1	2.71797	1.1909
Itgb1	2.71725	1.61609
Slc22a2	2.71658	-3.59591
Pum3	2.71551	1.23417
Aunip	2.71342	2.25016
Vipr1	2.71194	-2.13638
Sdf2l1	2.71023	1.5535
Gcsam	2.70991	-2.12298
Gm13461	2.70991	1.49818
Gm12320	2.70891	-2.76739
Ltk	2.70891	-2.66062
Cyp2d22	2.70685	-2.06364
Unc13c	2.70603	2.423
Tlx1	2.70586	-2.97594
Rccd1	2.70567	-1.07563
Rgsl1	2.70527	-2.57271
Gm12708	2.70527	2.42229
Dnaaf2	2.70387	1.13192
Btn1a1	2.70387	-3.02299
Lcp2	2.70387	1.28336
Zcchc18	2.70328	-2.04088
Erh	2.70296	1.42494
Igkv4-59	2.70296	-2.8339
Mrps22	2.70296	0.932193
Skint9	2.70276	-3.86741
Iqsec1	2.70265	-1.13378
Tspoap1	2.70041	-2.01656
Ntpcr	2.69925	1.54656
N4bp2l1	2.69918	-1.38836
1700012B09Rik	2.69603	3.7102
Sssca1	2.6949	1.08572
Pqlc2	2.6949	0.965221
Milr1	2.6949	2.07032
Acot7	2.69475	2.02069
Dsn1	2.69306	1.04686
Psma5	2.69169	1.43057
Gm15441	2.69169	-1.42439
Cd80	2.69141	2.20502
Hspa12a	2.68618	-2.55041
Vdac2	2.68085	0.701796
C3	2.68058	-2.34277
Nkain4	2.67345	-2.55275
Hoxd9	2.67151	-2.28155
Tram2	2.66984	0.929272
Tmem199	2.66933	1.00496
Carns1	2.66869	-1.11813
Pgf	2.66869	2.14081
Cd27	2.66823	-1.82428
Fam207a	2.66742	1.15453
Parvb	2.66742	2.42482
Zfp467	2.66727	-1.30136
Emp3	2.66727	2.41338
Scml2	2.66727	-1.83391
Prrg1	2.66684	-1.48006
Rp2	2.66417	1.05195
Nr4a2	2.6629	-2.76607
Ighv5-9-1	2.66087	-3.43965
Ptpn7	2.66019	2.26738
Pdgfrb	2.66011	1.97867
Ttc38	2.66003	-1.01746
Top2a	2.66003	2.13127
Gabrb3	2.66003	3.02585
Ifngr2	2.65328	1.23707
Il12b	2.65328	-2.75774
Arl14ep	2.65292	1.18803
Gmppb	2.65176	1.42261
Nr1h5	2.65091	3.35535
Clec1a	2.65074	-1.23239
Gm47917	2.64981	-2.70013
Fgb	2.6486	-3.19827
Zfp783	2.64804	-2.04416
Gm28455	2.64709	-2.9166
Per2	2.64411	-1.90709
Igfals	2.64353	-3.03319
Olfr1394	2.64211	-3.93664
Pdlim2	2.64068	2.22908
Gpc1	2.63848	2.2805
Igkj4	2.63848	-3.7801
Gm47976	2.63633	-1.64234
Gm5460	2.63526	-3.69388
Dapk1	2.63526	-1.81566
Zfp804b	2.63526	-3.27919
Msc	2.63481	-2.48872
Pla1a	2.63393	2.01646
Vmp1	2.63352	1.2548
Kif4	2.63157	2.06509
Fcho1	2.63157	-1.43329
Fhl2	2.62937	2.17817
Ccdc58	2.62937	1.15568
Wbscr25	2.62931	-2.74158
Sla	2.62879	1.88109
Kit	2.62879	-2.45504
Rpf2	2.62634	1.16807
Rasd2	2.62435	-2.94236
Pycr2	2.62435	1.36194
Selplg	2.62426	1.42022
Adra2a	2.62292	2.79926
Ly86	2.62292	1.67964
Ffar2	2.62292	-3.04958
Dcp1b	2.62266	-1.40726
Dhdh	2.62208	-2.64817
Chrdl2	2.62054	-2.89713
Gdf10	2.62054	-2.48107
Banp	2.61999	0.968683
Rxrg	2.61945	-3.33959
Klk1b26	2.61945	-3.59893
Smc2	2.61608	1.48639
Adarb2	2.61554	-2.73863
Ifitm1	2.61451	1.80384
Ttc9	2.61285	2.3229
Rai14	2.61179	1.95688
Nme1	2.61148	1.72906
Gm27415	2.61013	-2.97905
Dut	2.60932	1.52204
Jakmip1	2.609	-2.10936
Adrb3	2.60863	-3.84058
Fam83e	2.60761	-2.16461
Asrgl1	2.60635	-1.97954
Slc20a2	2.60549	1.54157
Cd248	2.60498	2.02804
Adig	2.60409	-3.60631
Zdbf2	2.60333	-3.11573
Rb1	2.60333	-1.54705
Gm10093	2.60333	2.28927
Aim2	2.60304	0.768826
Lrwd1	2.60287	1.01266
Il13ra2	2.60123	3.41375
[truncated: 28,450 more rows]

## Sheet: Fig. S3E
Figure S3E
Wild-Type	Trp53fl/+	MMTV-Met	MMTV-Met;Trp53fl/+
-0.0306918	-0.0188199	0.0183258	0.0122184
-0.0882557	-0.0544185	0.0737511	-0.00831748
	-0.0459289	0.0246246	-0.00718378
	-0.0335384	0.0633216	-0.00246656
	-0.0082799	0.0443946	-0.0275521
	0.058344	-0.0223309	-0.00705155
	-0.0373563	0.0383335	0.0257164
	-0.0453327	0.0481872	0.0221405
	-0.017214	0.0451087	-0.0111362
	-0.0351515	0.0823507	0.0767602
			0.0448063
			0.0593119
			-0.0220798
			-0.0662326
			-0.0165906
			-0.0600713
			-0.0532758
			-0.0245548
			0.00613558

## Sheet: Fig. S3D
Figure S3D
Normal	Non-TRIM24	TRIM24 - Carcinoma	TRIM24 - Metaplastic	GSE57544
-0.194386	-0.554474	-0.627999	0.993104	-0.0561211
-0.0621091	0.27389	-0.286401	1.30127	-0.258208
-0.590468	-0.420644	-0.610242	1.24761	0.410195
-0.469151				-0.170505
				-0.278875
				-0.0933074
				-0.276939
				0.349038
				0.112214
				-0.130041
				-0.413029
				-0.29487
				-0.0364423
				-0.150831
				-0.402871
				0.214644
				0.223742
				0.0687411
				-0.318153
				-0.151708
				0.290279
				0.32551
				0.332606
				0.340757
				0.264822
				-0.0863467
				-0.105419
				0.291116

## Sheet: Fig. S3C
Figure S3C
Normal	Non-TRIM24	TRIM24 - Carcinoma	TRIM24 - Metaplastic
0.319639	0.442682	0.396926	0.534758
0.344116	0.398475	0.473884	0.504818
0.370216	0.43902	0.472701	0.479803
0.374644		0.470311
0.313983

## Sheet: Fig. S3A
Figure S3A
	RNA-Seq
Syt9	-5.33667
FN1	5.33142
CDH1	-0.944299
LTK	-3.30511
Sncg	-5.13322
Vim	1.29694
CDKN2a	6.37571
VTCN1	-2.63562
Mif	1.70474
LGALS1	2.15931
ALDH1A1	-5.48205
TRIM24	-0.268946
TRP53	-0.433986
