# Supplementary material for: Mammary-specific expression of Trim24 establishes a mouse model of human metaplastic breast cancer
Source: Nat Commun. 2021 Sep 10;12:5389. doi: 10.1038/s41467-021-25650-z (PMC8433435; doi:10.1038/s41467-021-25650-z)
Supplement: Supplementary file 14 — Source Data [file 41467_2021_25650_MOESM14_ESM.zip › Source Data/Figure 4.xlsx]

## Sheet: Fig. 4B
Figure 4B
	Absolute -log10 FDR
E2F TARGETS	4.84164
WNT BETA CATENIN SIGNALING	5.01728
G2M CHECKPOINT	5.90658
COMPLEMENT	5.90658
UNFOLDED PROTEIN RESPONSE	5.95861
APICAL JUNCTION	7.04431
NOTCH SIGNALING	9.17005
UV RESPONSE DN	11.0969
APOPTOSIS	15.3655
PI3K AKT MTOR SIGNALING	17.5575

## Sheet: Fig. 4D
Figure 4D
	MMTVCre		Trim24COE Tumor
Trim24	1.01956	0.98044	2.43521	2.1687
pPI3K	1.03185	0.968153	2.85669	2.49045
pAKT	1.05036	0.94964	2.3482	2.17554
mTOR	1.40541	0.594595	9.51351	8.7027
pan-CK	1.01897	0.981026	2.88744	1.97795
