# Supplementary material for: Mammary-specific expression of Trim24 establishes a mouse model of human metaplastic breast cancer
Source: Nat Commun. 2021 Sep 10;12:5389. doi: 10.1038/s41467-021-25650-z (PMC8433435; doi:10.1038/s41467-021-25650-z)
Supplement: Supplementary file 14 — Source Data [file 41467_2021_25650_MOESM14_ESM.zip › Source Data/Figure 5.xlsx]

## Sheet: Fig. 5A
Figure 5A
	03		2735		3956		89		567		64		897
Met	1	1	446.507	478.579	2.81071	3.39596	7.43491	7.86686	263.348	284.186	69.9465	68.5104	880.571	1267.69

## Sheet: Fig. 5D
Figure 5D
	4T1			567			64			897
DMSO	100	100	100	100	100	100	100	100	100	100	100	100
10nM	93.9424	95.2183	91.6968	86.544	89.2781	90.452	94.9319	215.503067*	104.077	85.5877	88.1403	76.2562
100nM	87.3718	90.566	89.3111	69.7056	69.8078	63.2655	93.4588	251.207099*	108.633	54.521	60.5016	54.312
500nM	83.3571	88.3727	82.6212	56.1756	52.5881	48.2195	73.4259	163.826178*	67.4965	26.0069	26.6695	24.9106
1uM	83.8018	85.0794	83.951	45.2252	41.4104	36.8176	60.5882	135.208143*	63.0744	16.8828	16.4931	15.0253
2.5uM	76.7509	72.788	80.8926	18.7632	18.9509	18.6412	20.7775	45.2303275*	23.1729	5.90008	5.49203	5.50968

## Sheet: Fig. 5C
Figure 5C
	-2.2kb			-52bp			+27kb
IgG	1	1	1	1	1	1	1	1	1
823	16.1628	8.51796	13.0651	13.1531	12.8332	4.7282	9.77208	31.1964	4.4179
897	24.115	28.8125	15.5163	24.5073	34.7531	17.5936	4.28246	2.11022	3.35568

## Sheet: Fig. S4A
Figure S4A
	567			64			897			4T1
DMSO	100	100	100	100	100	100	100	100	100	100	100	100
10nM	89.4234	73.0877	77.5523	100.527	104.563	108.744	112.199	117.967	93.3697	90.8647	96.355	98.0716
100nM	84.1016	82.6342	71.0845	114.213	109.768	124.758	90.5523	85.1132	80.6717	85.995	92.0662	94.2593
500nM	61.6096	51.7929	52.4085	103.503	99.592	109.937	73.7791	71.3603	70.2004	84.7135	92.9567	90.2243
1uM	50.634	40.1614	42.2603	85.4548	87.8663	96.5224	61.308	61.3125	52.4131	78.8186	87.3931	85.2283
2.5uM	23.6817	24.8204	21.2164	38.6695	44.5411	42.0695	17.6881	11.848	9.21981	74.794	84.3247	81.9157

## Sheet: Fig. S4B
Fig. S4B
	03		2735		3956		89		567		64		897
mTOR	1	1	0.0975169	0.0892401	0.074632	0.108679	0.142775	0.161386	0.0854601	0.066917	0.07886	0.0860102	0.281804	0.348195
PI3KCA	1	1	0.138869	0.175273	0.072782	0.106245	0.162636	0.236725	0.13644	0.316241	0.159444	0.227889	0.690727	1.26083

## Sheet: Fig. S4C
Figure S4C
	4T1			823			567			64			897
DMSO	100	100	100	100	100	100	100	100	100	100	100	100	100	100	100
5nM	103.184	99.1347	98.4967	81.3388	84.2929	76.0609	80.9961	80.288	90.6279	88.3147	95.1698	82.0714	63.4422	94.5442	89.0089
10nM	107.39	103.267	103.054	68.4124	67.2561	61.847	65.9852	66.6667	69.8316	75.1226	77.909	69.9724	76.4018	77.4833	73.9063
25nM	109.061	103.103	103.7	48.2454	49.9028	59.1061	41.7725	38.2459	43.6746	58.5883	63.195	56.2579	50.8088	56.3338	54.331
50nM	112.954	110.905	110.754	33.3911	35.1002	34.8252	25.6237	25.2197	27.1284	39.2223	41.3274	36.9762	37.293	37.1703	35.5725
100nM	94.9589	90.9893	93.3134	25.884	25.2273	23.765	15.1641	17.6735	19.8614	20.1648	25.8489	26.0898	21.3893	21.5739	22.5223
500nM	85.0979	85.9236	89.1776	19.0151	17.1646	18.8314	14.7153	12.0907	15.9307	16.053	11.2173	9.83142	10.131	9.97994	12.8081
1uM	73.9521	78.7695	81.2292	16.5628	15.5273	16.9828	14.164	10.8813	9.43457	14.7578	10.0084	9.18685	9.52362	7.76523	7.47961

## Sheet: Fig. S4D
Figure S4D
	cMET				TRIM24
shControl	1	1	1	1	1	1	1	1
shTRIM24	0.760607	0.829584	0.793034	0.78108	0.881773	0.81322	0.705957	0.806486
