# Supplementary material for: Mammary-specific expression of Trim24 establishes a mouse model of human metaplastic breast cancer
Source: Nat Commun. 2021 Sep 10;12:5389. doi: 10.1038/s41467-021-25650-z (PMC8433435; doi:10.1038/s41467-021-25650-z)
Supplement: Supplementary file 14 — Source Data [file 41467_2021_25650_MOESM14_ESM.zip › Source Data/Figure 6.xlsx]

## Sheet: Fig. 6B
Figure 6B
Glycolysis	KRas Signaling DN	EMT	E2F Targets	mTORC1 Signaling	Heme Metabolism	Allograft Rejection	Wnt Beta Catenin Signaling	G2M Checkpoint	Estrogen Response Late	Bile Acid Metabolism	Angiogenesis
5.62791	2.24049	1.81304	1.55674	1.55674	1.55674	1.55674	1.54026	1.40112	1.33508	1.20708	1.20708

## Sheet: Fig. 6C
Figure 6C
No	Yes
-0.213977	0.0221743
-0.052466	0.0677815
0.0385732	0.212692
-0.230596	0.143669
-0.116201	-0.177144
-0.138284	0.725243
-0.165249	0.922507
-0.161076	0.126764
-0.0771765
-0.15047
-0.11918
-0.0690942
-0.190674
-0.223157
-0.0797323
-0.11802
-0.174405
0.00458728
0.127511
0.0654017

## Sheet: Fig. 6D
Figure 6D
	Vimentin	Signature	Signature - Metaplastic	All
Sample 1	1	-0.213977		-0.213977
Sample 2	0	-0.052466		-0.052466
Sample 3	1	0.0385732		0.0385732
Sample 4	5		0.0221743	0.0221743
Sample 5	1	-0.230596		-0.230596
Sample 6	5	-0.116201		-0.116201
Sample 7	30	-0.138284		-0.138284
Sample 8	15		0.0677815	0.0677815
Sample 9	15		0.212692	0.212692
Sample 10	0	-0.165249		-0.165249
Sample 11	90		0.143669	0.143669
Sample 12	10	-0.161076		-0.161076
Sample 13	10	-0.0771765		-0.0771765
Sample 14	1	-0.15047		-0.15047
Sample 15	0	-0.11918		-0.11918
Sample 16	0	-0.0690942		-0.0690942
Sample 17	75	-0.190674		-0.190674
Sample 18	1		-0.177144	-0.177144
Sample 19	2	-0.0797323		-0.0797323
Sample 20	0	-0.11802		-0.11802
Sample 21	60		0.725243	0.725243
Sample 22	50	-0.174405		-0.174405
Sample 23	95		0.922507	0.922507
Sample 24	0	0.127511		0.127511
Sample 25	90		0.126764	0.126764
Sample 26	15	0.0654017		0.0654017

## Sheet: Fig. 6E
Figure 6E
pCR	RCB-I	RCB-II	RCB-III
-0.138284	-0.230596	-0.052466	-0.213977
	-0.116201	0.0385732	0.0221743
	0.00458728	0.0677815	-0.161076
		0.212692	-0.15047
		-0.165249	-0.0797323
		0.143669	-0.11802
		-0.0771765	-0.174405
		-0.0690942	0.0654017
		-0.190674
		-0.177144
		-0.223157
		0.725243
		0.922507
		0.126764

## Sheet: Fig. 6F
Figure 6F
BL1	BL2	IM	LAR	M*	MSL	UNS
-0.0771765	-0.15047	0.0385732	-0.230596	0.143669	-0.052466	-0.213977
-0.190674	0.0654017	0.0221743	-0.165249	-0.177144	-0.161076	-0.116201
-0.223157		-0.138284	0.127511	0.725243	-0.0797323	0.212692
-0.174405		0.0677815			0.922507	-0.0690942
0.00458728		-0.11918
		-0.11802
		0.126764
