# Supplementary material for: Mammary-specific expression of Trim24 establishes a mouse model of human metaplastic breast cancer
Source: Nat Commun. 2021 Sep 10;12:5389. doi: 10.1038/s41467-021-25650-z (PMC8433435; doi:10.1038/s41467-021-25650-z)
Supplement: Supplementary file 14 — Source Data [file 41467_2021_25650_MOESM14_ESM.zip › Source Data/Figure 7.xlsx]

## Sheet: Fig. 7B
Figure 7B
	PIM056			PIM010			PIM077			PIM228			PIM091			PIM172			PIM262			PIM190
dTRIM24 10uM	26.54	25.97	26.55	78.2945	68.7545	78.1615	44.2283	37.6278	39.6607	5.21542	3.53866	4.50209	103.754	109.151	127.336	129.213	106.615	119.879	22.9074	31.3408	37.7842	55.3413	63.2519	62.0544
eTRIM24 10uM	92.85	95.41	97.36	94.4438	102.173	107.02	204.669	169.632	232.556	171.013	146.608	164.507	104.44	111.122	116.297	111.769	109.326	112.733	107.86	113.537	112.654	105.695	106.266	123.889

## Sheet: Fig. S5E
Figure S5E
	eTRIM24			dTRIM24
823	1.16107	1.18759	1.25347	0.406347	0.398769	0.348087
64	1.06948	0.970471	1.05983	0.243579	0.218354	0.348291
897	1.12618	0.794628	0.818441	0.378409	0.276514	0.250962
567	1.2287	1.15995	1.12217	0.438147	0.401523	0.624758
