# Supplementary material for: Mammary-specific expression of Trim24 establishes a mouse model of human metaplastic breast cancer
Source: Nat Commun. 2021 Sep 10;12:5389. doi: 10.1038/s41467-021-25650-z (PMC8433435; doi:10.1038/s41467-021-25650-z)
Supplement: Supplementary file 14 — Source Data [file 41467_2021_25650_MOESM14_ESM.zip › Source Data/FigureS4D.xlsx]

## Sheet: Sheet1
Sample Name	Target Name	Cт	Cт Mean	Cт SD	dCT	ddct	logFC
897 shCT	18s	14.4522	14.338	0.149768
897 shCT	18s	14.1878	14.338	0.149768
897 shCT	18s	14.4805	14.338	0.149768
897 shCT	18s	14.2314	14.338	0.149768
897 shT24	18s	14.6144	14.5189	0.0978473
897 shT24	18s	14.4809	14.5189	0.0978473
897 shT24	18s	14.581	14.5189	0.0978473
897 shT24	18s	14.3993	14.5189	0.0978473
897 shCT	cMET-1	21.3714	21.3927	0.0653594	6.91915
897 shCT	cMET-1	21.3346	21.3927	0.0653594	7.14677
897 shCT	cMET-1	21.4864	21.3927	0.0653594	7.00583
897 shCT	cMET-1	21.3783	21.3927	0.0653594	7.1469
897 shT24	cMET-1	21.9283	21.9124	0.0148185	7.31393	0.394776	0.760607
897 shT24	cMET-1	21.8973	21.9124	0.0148185	7.41631	0.26954	0.829584
897 shT24	cMET-1	21.9214	21.9124	0.0148185	7.34038	0.334546	0.793034
897 shT24	cMET-1	21.9026	21.9124	0.0148185	7.50336	0.356458	0.78108
897 shCT	T24-1	26.6132	26.6354	0.10893	12.161
897 shCT	T24-1	26.497	26.6354	0.10893	12.2656
897 shCT	T24-1	27.1129	27.1241	0.134041	12.6607
897 shCT	T24-1	27.0072	27.1241	0.134041	12.8194
897 shT24	T24-1	26.9569	26.9171	0.0556445	12.3425
897 shT24	T24-1	26.9632	26.9171	0.0556445	12.5639
897 shT24	T24-1	27.7775	27.5634	0.181315	13.1631	0.181521	0.881773
897 shT24	T24-1	27.6106	27.5634	0.181315	13.1296	0.298282	0.81322
897 shT24	T24-1	27.5235	27.5634	0.181315	12.9425	0.502347	0.705957
897 shT24	T24-1	27.3421	27.5634	0.181315	12.9428	0.310279	0.806486
